# Supplementary material for: Harnessing protein language model for structure-based discovery of highly efficient and robust PET hydrolases
Source: Nat Commun. 2025 Jul 5;16:6211. doi: 10.1038/s41467-025-61599-z (PMC12228687; doi:10.1038/s41467-025-61599-z)
Supplement: Supplementary file 3 — Supplementary Data 1 [file 41467_2025_61599_MOESM3_ESM.xlsx]

## Sheet: Sheet1
Genes	Sequences
APET-1	catatgggtgacggcaatgatccgtctggtgaccagcagatctggtacccgaccaaactgaccgaaaccgatcagaaatacccggttgttatcatcgctaacggtaccggttctatcgcgtctaccatcgaaccggttctgaaacacctggcgagctggggtttcatcgtggttggcaacaacgacaaagacagccgtactggcgcgagctcggaagcgagcctggatttcatcgtttctcgtaacgatgacaccaacagcatcttcaacggccatgttgatgttgacaacatcggtatagcgggtcacagccagggtggcgtgggtgcgatcaacgctgcgaccaaacagccgtctgctgataaatactctgcgctgttcgttgcgtccccgaccggt…
APET-2	catatgcactactacgatttcgttgcgaccggtggcccgatcgaagcaatgtacaccccgatgggtccgttcgatgtttcccacgaagaaatcgacaccaccggcgcgccggaaggtatccagcaggtgtggtacccgtctgaactgccgggtgcggaaggctcctacccggtggtggtgatcgcgaacggcaccggcgttccggcgtccaaaaccgaaccggcgctgcgtcacctggcgtcctggggcttcatcgttatcggcaacgaagatgaaaacagccgcaccggcgaaagcagcgtggcgagcctgcagttcatcctggacagcaacgatgacccgcacagcaccttccacgatcacgtggacaccagcaacgttggcatcgcgggtcactct…
APET-3	catatggcgccggcggcggatgatttcggcgcgccgggtccgtatgcgaccgcggttgaagtgggtgcgatcaccaccctgtactacccgcgtgatatcgctgatagcgaccgtcgtcacccggtcatcgtttggggcaacggcaccggtggcgttccgctggtttaccgtgatctgatgctgcactgggcgtcccagggctttgttgttgcggcggctaacaccccgatgagcaacctgggtatcagcatgcgtgctggcattgatatgctgaccggccgcaacgctgatccggattccgtgttctttgatcgcgttgacctggaacacattggtgcgtccggtcacagccagggcggtgccgcagcgattgtcgttggttctgacccgcgcattgac…
APET-4	catatggttggcccggaaaaagttcataaaacccgtgttctgccgagcagcgtgaaaggcttcggcggcggtaccatcttctacccgaccaacacccagggtaaaaccgtgggcgcggttgttctgactccgggcttcacctctaaaaaagatgatctgagctggtacggcccggcgctggcgttccgtggcttcatcgttttcggtattgacaccctggacccggcggacttcccggatgcgcgcaccaccgaactggtggccgcggtggattttctgaagaaagataaggagctggcgcagcgtctggacccgacccgtgttgccgttgcgggctactccatgggtggcggcgccgcgctgaaagcggcgaccaatgacccggaaatttctgcagtg…
APET-5	catatggcggcgccgccggattacggtctgccgggcagctacccggttgcttactctgatgttaccgcggttgcgggcggtcgcagcgtgccggcgcgtgttcactacccggcgaccacctctggcaccaaccagccggttgcgaccggtcgtttcccggtgatcgcgtttggccatggcttcttccaggcgaccagcaaatacaccagcaccagcacccacctggcgagctggggtttcgttgtggttgttccaaccacccagggtggcctgagcccgtcccacggtgcgttcgctgacgatttgaacaccggcctgacatggctggttgcgcaggatggcaccaccggctcccgtttccgtgatcacattaccaccaccgcgctgggcgtttctggt…
APET-6	catatggcgaccaccgttttctacccggaaggcgcgggccgtttcccgctggttctgttcagccacggtctgggtggccgtccggaagattacgcgccgctgctgcgtcagtgggcggcggcgggcttcgttgttgcggcgccggctttcccgcacaccagcggcggcgcggcggattacgacgttctggacgttatcaaccagccggcagatgcgtcttacgttatcggcaaagttctggcactggatggtaagcgtggcgatggcctgttccaccgcctggcgaccgatcgtgttgcggctgctggccacagcgcgggcggcatcaccaccgttggcctgttcaccctggcgcgtgacgcgcgtctggatgcgggcatcgttatgtccggcagcagc…
APET-7	catatgcccttccagcgtggtcctgaaccgaccaccggtagtattgaagcagaaaaaggtccgtttgccgtaactcaggcaccggttccgccaggtgacgggttcagcggcgggaccttaacttacccgaatgacaccagccagggtaccttcggtgcggtggcgatctctccgggcttcatcagcccggaattcctgatcagctggtacggcccgcgtctggcgtcccagggcttcgttgttctgaccatctccaccaacaccccggttgacaccccgtctgcgcgtgcggatcagctgctggcggcgctgaaatacctggtggaaaaaagcccggctaaagaccgtatcgatccgagccgtctggcggtgatgggtcacagcatgggcggtggtggt…
APET-8	catatggggccggcaccgactatcgctagcctgtccggtgatggtgtgtttgaagttggcacctacaccgacttcccggatgctccagaatttggcgatgccaccatctactacccgctgtccactaccatgccggttggtggcgttgcgattgcgccgggctacactgaaacccagcgtcacatcaactggtggggcccgcgtctggctagccacggttacgctgtgctggttctggataccaacgaccgtcgtgaacgtcctgacgttcgcgcagatgcgctgatcgcggcggttcgtatcctgaaagcggaaaaccaccgtgatggttccccactgcgtggtcgcattgatgatggcaaaatggctatcatgggccactctatgggtggtggcggc…
APET-9	catatggctccgaccattgctagcctgtccggtgacggcgtttttgaagtgggcacttacactgacttcccggatgcgccagaattcggcgatgcaaccatttattatccgctgtctaccaccatgccggttggtggtgttgcgattgcaccgggttacaccgaaacccagcgccacatcaactggtggggcccgcgtctggcgtcccatggttacgcagtgctggttctggataccaacgatcgtcgcgaacgtccggacgtgcgtgcggatgcgctgatcgcggcagttcgtatcctgaaagccgaaaaccaccgtgatggcggcccgctgcgtggccgtatcgatgatggtaaaatggcgatcatgggtcactccatgggcggcggtggcaccctg…
APET-10	catatgagcccgccggcgccgaccgttgcgagcctgagcggcgatggtgtttacgaagttggcacctacaccgaattcccggatgcgccggaattcggcgaagccaccatctactacccgatggatgctccgaccccgttcggcggtgttgcgatcgcgccgggctacaccgaagttcagcgtcacatcaactggtggggtccgcgtctggcatctcacggctacgcggttctggttatgaacaccaacgatcgtatgcgtgatatgccggacgatcgtgcggttgcgctgatcgcggcggttggcgttctgcgtgcggaaaacgatcgccgtggtagcccgctgttcggtcgtatcgatgcgggcaaaatggcaatcatgggtcacagccgtggcggt…
APET-11	catatgaacccgtaccagaaaggcccggatccgacccacgcgagcatcgaagcggacggtccgtacgcggtgagcacccaggcgctgaaaggctctggcttcggtagcggcaccgtttacagcccgaacgctgcaggtagctatgcgctggttgcggtttgcccaggcttcgtttccgcgcagagctctatcgcgcagatcagccgtcgtctggcgacccacggcttcgttgtggttacaattgataccaacaccattttcgacttcccggattctcgtagcacccagctgctggctgcgctgaaagcggttgcggcgctgagcaccggcccggcggcgggcaaaatcgacacggcgcgtcaggcggtagcgggctggagcatgggcggcggtggcacc…
APET-12	catatgggtccgaacccgaccttctcctccgttcgttctaccggaccgtttgcggtttccagccagaccatttccggtggtacctctttcggtggtgcgaccgtttacagcccgaatactccgggtcgttatgcgatcgttgcgttctgtccgggcttcaccgccacccgctcctccatcgatgcaatggcgcgtcgtctggcaagccacggtttcatcgtcgcagcgatggatacgcgtagcaccctcgatcagccaagcagccgcgctacccagctgatcgccgcactgaatgctgttgcccgtatcaccaccggcccggctgcaggtaaaatcgacagcgcccgccgtattgtgaccggtcactcgatgggcggcggcggtaccctgattgctgct…
APET-13	catatggcggtacagaacgggccggcaccgacgctggacgcaatcaaagctgatggcccgtatgcgatcacctctcaggcagtggcaggtaacggctttggcgcaggcaccatctacaccccgaccgcggccggtaaatacgcactggttgcgatttgccccggcttcgtttccgcgcagagcaccatggcaggcctggcgaaacgtctggccacccacggttttgtggtggttgctatcagcaccaacacgctgttcgacttcccgtccagccgtgcgacccagctgctcgcagcgctgaaaaccgttagcgccttaaacaccggtgccgtggcgggcaaaatcgacaccacccgccaggcggtttctggctggtccatgggcggcggcggtaccctg…
APET-14	catatggcgttcgcggatgaaatcggccaggcgccgaccgcggcgaacatcaccggtgatggcagcttctctaccagcagcagcgcgatcttcggccagagcggtttcggcggcggcacagcttactacccgaacaccgcgggtaaatacccggttgttgccttcgcgccgggcttcctgagcgactggaacgcgctgaactggctgggcccgcgcgttgcgagctggggcttcgttgttgttggtgttaacaccaacaccccgttcgatttccccgatgctcgtggcgatcagctgctggcggcgctcaactgggcggttaacagcgcgccggcagcggttcgtgataaagctgatggctcccgtcgtggtgttagcggctggagcatgggcggcggc…
APET-15	catatggcgggcttcgaaaaaggcccggatccgaccaccgcgtctgttaccgcggaccgcggcagctacgatatcgcgcaggttgatgttccgaaaggcagcggcaccggcttcgcggatggcaccatctactacccgaaatctactgcggatggcactttcggcgcggtggcggtgattccgggcttcctggaaccgaaaagcgcgatcgattggtacggtccgcgtctggcgagccagggctttgtagtgatgaccctggacaccaccagcgtgttcgacactccggatagccgcggcggtcagctgctggccgcgctggattacctgacttctaaatctaccgtgaaagatcgtatcgatccgaaccgcctggcggtggttggccacagcatgggc…
APET-16	catatgccgtctgcaccgtgcagcaactgtacccgtggtccagctccgactgctaacgctctgaaagctagcaccggtccgttcagcaccgcgcgtttctctgttagcggtttcctgaaaggcttcggtgatagcaccgtttactacccgaccaacaccaccggcaagatgggcgcgatcgcggttatcccaggctacctgtcttacgaaagctccatcgaatggtggggcccgcgtctggcgagccacggtttcgttgttatgaccatgaacaccgaaaccatctacgatcagccggacagccgtgcgagccagctgtccgaagcgctggattacctgatcgcgcagtctaaaagcagctcctctccgctgtacaacaaaattgattctacccgcctg…
APET-17	catatgaccaatccgtatgcgcgtggtccgaacccgactgcggcgtcactggaagcgagcgcggggccgtttaccgttcgctccttcaccgttagccgtccgtctggttacggtgccggtaccgtttactacccgactaacgcaggcggtaccgttggcgcaatcgccatcgtgccaggctacaccgcccgccagagctctattaactggtggggcccgcgtctggcgtcccacggcttcgtagttatcaccatcgacaccaattctaccctggatcagccgtcctctcgtagtagccagcagatggcggccctgcgtcaggtggcaagcctgaacggcacctctagcagcccgatctacggcaaagttgataccgcccgtatgggcgtgatgggctgg…
APET-18	catatgtctacctgtaccgtaaactgcggatttgaaatcggaccggttccgtccctgtcttttgtgcgtgctagccagggcccgctgccggttagcaccagcaccgtgagctcttctgttgatggcttcggcggcggcaccatctaccacccgagcaacatctctgatgaaatggcggcgatcgcgatcagcccaggcttcaccgcggcgcagagctctatcgcgtggtggggcccgctgctggcgagccacggtttcgttgtgatcaccatcgataccaacggccgcttcgatcagccgaccagccgtggccgtcagctggatagcgcgctgtcttacctgatcagcgaaggtaaccgtagcaactctccggtgagcggcctgattgatgaaaaccgt…
APET-19	catatgctggacagcccgtaccagcgtggtccggacccgaccgaagcgagcgttaaagcgatcgcgggcccgttcgcggttgatcaggtgaaagcgaccggccacaccggtttcggcagcggcaccatcttctacccgaaagatgaaaaaggcacctttggcactatcgccgtgagccctggcttcatttctccggaaggcctggttcactggtacgcgaaaaccctggcttctcacggttttgtggtgatggcgatgggtacgttcaccgtagcggatccgccgccgagccgtggcgatcagctgcgtgcagccctggattacatgaaaaccaaaagcccggttaaagataaagtggatcccacccgtctgggcctgtccggtcactctatgggcggt…
APET-20	catatggttgcgggcgcggttaccaaaggcccggatccgtctgcggctgaagttgctaaagtaaccggtagctacgccgtgaccgaaaccaaagttgacgatgcggcgtctaccaaattcggtccggcgaccgtttacgcgccgaaaggcgctccgggtgaaaccttcggcgcgatcgcgatctcgccgggcttcctggctgaacagtggaccctgacctggctggcacagcgtctgagctccttcggtttcgttaccatcgttttcaccccgaacagcatcttcgaccagccggatgcgcgtagccgtgcgctgctggatgcgctggaatacctgaaaacccagtctaccgcgaaagcgctgatcgacccgagccgtctgggcgtgctgggccacagc…
APET-21	catatgaacccgacgctggttgctctgatcgcggcgtgcgcaaccgcttctccggctgttggtcagggtccggcgccaaccatcaccagcctgagcggtgacggcgtttacgaagtgggcacctataccgacttcccggatgtgccggaatttggcgaagcgactatctactacccgatggacgcacctggcccgtctggcggcgttgcgatcgcgccgggttacaccgaaatccagcgtcacatcaactggtggggtccgcgtctggcttctcacggctacgccgttctggttatgaacaccaacgatcgtatggaagatatgccggcggaccgtgcggtggcgctgatcggcgcggttcgtctgctgcgcgcggaaaacgatcgtcgtgattccccg…
APET-22	catatgtacgacccgatggttgcacttcatcctgttggtgtactgtctctcgacctgtttgacaatgcccgtgatcgtccattgcctactgaagtatggtatccggctgttccagaagcagcagatacgccggttgagcgtgctttgggcgtcggctcaccggcgcatcgcgacgcgacgccggccggaggcggcccgtatccgctgatcgtgttctcccacgaaaaccagggtattcgtgttcagagcaccttctacaccgttcacctggcaagccgcggttacgttgtggttgcgatggatcacaccggtaacaccttcagcgacaacagccagggcggtgcgatcgcggcgcgtaaccgtccggacgacgtttccttcgttgcgcgtaccgtgatc…
APET-23	catatgacccctgaatttaaaccgcagccgggcccgctgagcatcaaaagcgcagcggcgatcagcttccgtgttgaagatcaggcgaaagatctgcagatccgcgttacctacccggatggtccgggcccgtggccggcgatcatcttctctcacggtgcgatgtccagcaaagatttctataaccgtgttgcggatcactgggcgacccacggctatgcgaccatcctgccgacccacctggatagcgaaagcctgggctactctttcaaaaacccgctgccgcgtgaaaaagttttcttcggccgtatcggcgatatgcagttcattctgaaccacctggacgaaatcgcgggtaaagctggcatcgcgggcaaaatcgaaaaaaccaaactggca…
APET-24	catatggcgccggttgattggagcaaaaccggtccgcaccaggttaaagttgataaagcggacgcgcacaccatctaccgtccgtctgacctgggcagcggcggcgtgaaaaacccggtggttatctggggcaacggcaccggcgctaccccggcggcgtacgatggcctgctgcgtcactgggcgagccacggcttcgtggttgcggcggcgaacaccaaacaggcgaacaacggtaacgcgatgcgtgcgggtctggatctggttaccaaatggaacaccaccagctccagcccgtactacggcaaagttgacgttagccgtgttgcgagcagcggtcactctcagggcggtgcgggtgcgatgaacgcggcagtggatacccgtgtggacgcggtg…
APET-25	catatgaccgcggcagcggtttccagccgctactacgaagagaccggtccgcacgcggtgaccgttgaacagggtggtccggatcataccctgtactatccgagcgatctgggcgcgggcggcacccagcacccggttgtgatctggggtaacggtactggcgcaaccccggaaacctatgatgaaggcctgcgtcacttcgcgtcctggggcttcgtggttgcagctgccaacaccactcaggcaggcagcggtaaagaaatgctggcaggtgcccgcttcctgattgaagaagatcagcgtagcggctctgttttctacggcaaaatcgacgaaactcgtattggtgcggcgggtcactctcaggggggaggcggtgctatcgctgctggcgcggat…
APET-26	catatggatccgtgggatgcgccgggcccgtacgcgaccgcggttcagatcggtgcggttaacactctgtattacccgcgtgatatcgcgtctagcccgcgccgtcacccggttatcgtgtggggtaacggcaccggtgctgcgccgctggtttaccgcgatctgctgctgtactgggcgagccacggatttattgtcagcgcagcaaacacgccggcttctaaccttggcatctcaatgcgcctcggcatcgatgcactggcagcagccgacgcggatccgggttccatcttccgtggcaaagttgacctggcgcacatcggtgcgagcggccactctcagggcggcgcggcggcgatcgttgttggtgcggacccgcgtatcgatgccatcctgccg…
APET-27	catatgggtaccggttttccgggtgtttctaatttctctgcgtctggcagctttgctaccaccagtggttccgcaggcgcatcttgcacagtttttcgcccaagcaccctgggcgccaacaaccgtaaacacccgatcatcgtttggggcaacggtactactgcctctccgaacacctacgccagcctgcttcagcactgggcttctcacggtttcgttgttatcgcggcgaacacctctaacgcgggcaccggccaggaaatgctcggctgcgttgattacctgaccacccagaacaaccgttctaccggtacctacgctggtaaactggatctgaaccgtatcggcgcagcgggccacagccagggtggcggtggcaccatcatggcgggccaggat…
APET-28	catatgggcggtggcggcgaagataacgtgtttgctgaaccgggtgatttcgacgttgtgaccgagccgggcggtcgcgattgcaccatcttccgtccggagcagctgggtgacgaccacgccgtggttatctggggcaacggcaccggcgcgagcccgaacacttacgccggcctgctgcgtcactatgcctcccacggttttgttgttgttgctgctaacaccagcaacgcgggcactggtgaagatatgctgaactgcctggattttctggaaggctctcaactggcttcttccgtggacttctctaaagttggtgcaaccggtcactctcagggcggtggtggtgcgattatggcgggtgttgatccgcgcatcgctactaccgctccgattgaa…
APET-29	catatgcaggataacagcgatggtcgttaccgtccggaaggccgtaccttcgcgcgtggtgcggcgaacctgttcgatgatcgtctgttcgaagcgcgtacctacgttaccggtaccgatgttgcggaattcgccagcgcgactatcttctacccgctgaccctgtctttcgatctgccgaacggcgttgttgttatgagcccaggctacaccggcaccccggaatcctacgattggtggggtccgatgctggcgtctgttggtatcatcaccgctatcatcgaaaccaacaccccggaagataacctggaacagcgtaaaaacgcgctgatcgcgggcatcgaactgatcaaacgtgaaaacgcgaactctgcgagcccgatcaacaacaaagttgac…
APET-30	catatgccggggccgcacctgactccgttccgtattaccagctccgacacccgtggctgccagaacggcagccgctggacctgcgccgcccgcggtagcggtccgggcttcggtaacggtaccatctactacccgactgacgactctcagggcacttttggtgcggtaaccgtgattccgggctttctgggctgggaaggcaccctgcagtggctgggcccgcgtctggcgagccagggttttgtcgtgatgaccctgaacccgttgacgccgctggatccgccgtttacccgtggtgatgaactggttgctgcgctgaaatacctgaccggcaactctccggttaaagaccgtatcgacccgcatcgcctgggcgtcattggctggtctatgggcggt…
APET-31	catatggttgttctgggctacgcgtgcgatggcggtaacaccagcaccatcacccaggaagcggttagcatcagcggcgcgaccaacagccagctgtactacccgaccggtatctccaacgtgaccggtgcgacctccatgtccgcgggctacacccagggcctggcgaacgttgaatggctgagcaaaaaactggcggaaaacggttatgtggtggttgcgttcaccccggataacaccctgggctatgtttctcagtggcgtgacctgcacaaagcggcgattcagaaaatcaaagatctgaacaacaaccacagcgtgctgaaaggtaaaattaacactgcgaaactgcagacctgcggtcactctaaaggcggcggcggctctctgtgggcgagc…
APET-32	catatgccaagcccggaaggccaggctctgggtgtaccgggcgatttcgaaatctgctcttacgaagcgaacctggaaaacgatggttacgcgtctgctcgtatgacctacccgtgcgatctgtctggtggcccgattccggcgaccaccctgaccggcggtttcaccaacaccaaagaacagatggaatggctggcggaacacctgagctctcacggctacgcggttctgaccatgaccccgaacaacaccctgggtgtgccgccgggctggcgtgatgcacagttcggcggcttcgcggaattcgaagatgaaaacagccgttctggcagcccgctgcagggtaaaatcgatctgaccaaacgtaacctgatgggcttttctatgggcggcggtggt…
APET-33	catatggcaccggcagcagcggcaggtactggcccgtatgatgctgaatatgaaaccaccttccgtctgtacggtcataccatctaccgtcctgccaacttgccggacgatgagcaactgcctatcgttgtctggggcaacggtggctgcatggctgacggtactatgttcgatgaatttctgctggaaatcgcaagccacggcttcctggttatcgctaacggtcgtccgggcggcagcggcagcaccgatgcagatatgttaacggatgcgatcgactgggcggtagacgaaaacgatcgtctgttcggtagttatcgtggccacctggacaccggagctatcgccgtgatgggtcagtcctgtggtggtattgaagcgtacgaagcatctgatgat…
APET-34	catatggcttacctgccgccggaaaccttcgaagctgacacctttccgggttacgttgttcacgatccggcgcgtgaccgcgatatcccgatcgtggttcgttatccgcgcgatgctaccggtccgctgccggtggtggttttctctccgggtggcgcgtacgttccgcgtgcgaccggctattctgaatggggcaccctgctggcacgtgcgggttacttcaccgttaacctgagccacccggaagcggcgggcggtgcgcactgtgcgccgctggcgatcccggcgagcgaatgcgatgcggcgcactttgttatcggtgaaccggcggaaggcggtaccctgaacggcccgtggtaccaccgtccgatggatgcgcgtgcggttctggacgacctg…
