# Supplementary material for: Harnessing protein language model for structure-based discovery of highly efficient and robust PET hydrolases
Source: Nat Commun. 2025 Jul 5;16:6211. doi: 10.1038/s41467-025-61599-z (PMC12228687; doi:10.1038/s41467-025-61599-z)
Supplement: Supplementary file 4 — Supplementary Data 2 [file 41467_2025_61599_MOESM4_ESM.xlsx]

## Sheet: Sheet1
Cluster	Source	Sequence Info	Other Annotation
1	UniProt	TcCut1	E9LVH8,
			Thermobifida cellulosilytica
1	UniProt	TcCut2	E9LVH9,
			Thermobifida cellulosilytica
1	Erickson2022	LCC ICCG
1	Erickson2022	LCC WCCG
1	Erickson2022	LCC WT
1	Erickson2022	BTA-1
1	Erickson2022	501
1	Erickson2022	707
1	Erickson2022	714
1	Erickson2022	701
1	Erickson2022	703
1	Erickson2022	702
1	Erickson2022	305
1	Erickson2022	301
1	Erickson2022	503
1	Erickson2022	504
1	Erickson2022	406
1	Erickson2022	401
1	Erickson2022	403
1	Erickson2022	606
3	UniProt	IsPETase	A0A0K8P6T7
3	UniProt	LCC	G9BY57, with N-terminal peptide
3	UniProt	Lipase 1	P19833
3	UniProt	Cutinase	Q47RJ7, Tf
3	UniProt	cut_1	G8GER6
3	UniProt	TfH	Q47RJ6
3	UniProt	Tfcut2	Q6A0I4
3	UniProt	Cutinase est2	F7IX06, Thermobifida alba
3	UniProt	Cutinase est1	D4Q9N1, Thermobifida alba
3	Erickson2022	IsPETase W159H/S238F
3	Erickson2022	IsPETase WT
3	Erickson2022	611
3	Erickson2022	405
3	Erickson2022	403-nSP
3	Erickson2022	401-nSP
3	Erickson2022	607-nSP
3	Erickson2022	407
3	Erickson2022	409
3	Erickson2022	410
3	Erickson2022	412
