# Supplementary material for: Harnessing protein language model for structure-based discovery of highly efficient and robust PET hydrolases
Source: Nat Commun. 2025 Jul 5;16:6211. doi: 10.1038/s41467-025-61599-z (PMC12228687; doi:10.1038/s41467-025-61599-z)
Supplement: Supplementary file 7 — Source Data [file 41467_2025_61599_MOESM7_ESM.xlsx]

## Sheet: Figure 2a
enzyme	Enzyme Activity ( µmol·nmol⁻¹·min⁻¹ )
	Three replicates			AVG	SD
	1	2	3
IsPETase	18.3918	16.9779	19.4123	18.2606	1.22247
APET-5	13.1891	13.2128	12.6078	13.0032	0.342649
APET-14	34.1951	33.9267	34.8549	34.3256	0.477661
APET-15	16.4409	15.822	16.3952	16.2194	0.344886
APET-17	24.5855	24.942	25.2902	24.9392	0.352361
APET-19	41.1853	41.6592	41.2573	41.3673	0.2554
APET-20	31.6885	31.6269	31.162	31.4925	0.287891
APET-23	16.842	17.5288	16.0399	16.8036	0.745209
APET-24	45.045	44.4446	44.768	44.7525	0.300524
APET-25	31.9948	32.8831	32.0743	32.3174	0.491537
APET-26	22.0177	21.2272	22.3831	21.876	0.590822
APET-27	25.7737	25.5189	25.0048	25.4325	0.391649
APET-28	23.5347	23.2657	23.5663	23.4556	0.165166
APET-29	49.3888	48.8713	50.2061	49.4887	0.673019
APET-32	24.4455	23.7225	24.9134	24.3605	0.599978

## Sheet: Figure 2b
enzyme	Tm（℃）
	Three replicates			AVG	SD
	1	2	3
IsPETase	45.8465	45.7801	45.4895	45.7054	0.189919
APET-5	67.1828	67.4533	67.3181	67.3181	0.135245
APET-14	78.4	78.47	77.58	78.15	0.494874
APET-15	55.77	55.5156	55.3125	55.5327	0.229218
APET-17	69.8126	69.4449	69.6288	69.6288	0.183836
APET-19	63.5537	63.2512	63.4024	63.4024	0.151244
APET-20	49.9258	49.6598	49.7928	49.7928	0.132997
APET-23	77.5204	75.3825	76.4515	76.4515	1.06894
APET-24	59.172	59.2267	59.1994	59.1994	0.0273476
APET-25	80.6426	79.6452	80.1439	80.1439	0.498699
APET-26	51.126	51.0146	51.232	51.1242	0.108722
APET-27	50.54	50.68	50.61	50.61	0.07
APET-28	41.8159	45.4825	43.6492	43.6492	1.83333
APET-29	36.5453	36.3119	36.4286	36.4286	0.116743
APET-32	56.3057	55.9941	56.1499	56.1499	0.155826

## Sheet: Figure 2c
Temperature (℃)	enzyme	Released TPA + MHET (μM) in 72 h
		Three replicates			AVG	SD
		1	2	3
30	IsPETase	36.0072	38.5735	37.8052	37.4619	1.31713
	APET-5	13.3439	13.2234	12.4488	13.0054	0.485777
	APET-14	71.9103	69.0771	55.544	65.5105	8.74668
	APET-15	14.9831	14.3985	14.6797	14.6871	0.292385
	APET-17	17.9792	18.0392	15.999	17.3391	1.16098
	APET-19	11.2277	10.7522	11.7165	11.2321	0.482132
	APET-20	14.9814	15.4395	14.4982	14.973	0.470702
	APET-23	15.5749	15.4613	15.9469	15.661	0.253986
	APET-24	12.546	12.7153	12.8877	12.7164	0.170833
	APET-25	14.2018	13.7198	13.7401	13.8872	0.272617
	APET-26	12.3676	13.4198	13.1122	12.9665	0.541027
	APET-27	8.4523	8.55003	7.93798	8.31344	0.328808
	APET-28	13.6884	13.9305	14.4927	14.0372	0.412634
	APET-29	14.9419	15.9182	15.3018	15.3873	0.493691
	APET-32	9.65071	9.80828	10.2628	9.90727	0.317841
40	IsPETase	31.1592	31.9816	30.5564	31.2324	0.715431
	APET-5	17.9681	18.5223	17.6159	18.0354	0.456898
	APET-14	765.271	759.073	752.658	759.001	6.307
	APET-15	14.1308	14.26	14.1406	14.1771	0.0719395
	APET-17	63.9582	62.1658	67.8703	64.6647	2.91713
	APET-19	23.0007	22.0129	23.4261	22.8133	0.725009
	APET-20	14.4995	13.5719	10.4347	12.8354	2.13014
	APET-23	12.7463	12.7146	12.8074	12.7561	0.047176
	APET-24	12.6053	13.3926	11.8254	12.6078	0.783561
	APET-25	14.9045	14.7742	14.5074	14.7287	0.202451
	APET-26	13.4464	13.2698	13.4891	13.4018	0.116282
	APET-27	9.07751	8.88495	9.12432	9.02893	0.126868
	APET-28	14.4042	13.5928	13.5293	13.8421	0.487862
	APET-29	15.4146	15.6973	15.326	15.4793	0.193908
	APET-32	10.1165	9.58853	9.66345	9.78948	0.28564
50	IsPETase	17.8261	17.8706	18.3891	18.0286	0.312994
	APET-5	16.2636	16.0008	17.3724	16.5456	0.727998
	APET-14	3587.89	3598.99	3607.74	3598.21	9.94955
	APET-15	13.9954	14.2224	14.1664	14.1281	0.118301
	APET-17	46.5156	47.887	46.3188	46.9072	0.85428
	APET-19	43.1324	45.2193	44.3875	44.2464	1.0506
	APET-20	14.6924	16.123	14.987	15.2675	0.755447
	APET-23	17.2605	17.0792	17.667	17.3355	0.300978
	APET-24	15.088	16.1332	15.907	15.7094	0.549888
	APET-25	10.2075	11.2686	10.3052	10.5938	0.586474
	APET-26	14.0103	14.4213	14.2608	14.2308	0.207121
	APET-27	9.43498	9.685	9.57613	9.56537	0.125354
	APET-28	17.1793	15.1724	15.0358	15.7958	1.20008
	APET-29	15.6973	15.377	15.3924	15.4889	0.180608
	APET-32	11.9219	10.6162	10.5274	11.0218	0.780769
55	IsPETase	15.2627	15.7453	15.1218	15.3766	0.327017
	APET-5	16.7754	15.9859	15.8374	16.1996	0.504197
	APET-14	590.595	593.766	604.659	596.34	7.37677
	APET-15	14.0021	15.1031	14.0138	14.373	0.632286
	APET-17	28.7029	26.7012	26.6365	27.3469	1.17481
	APET-19	25.6359	26.7744	25.8758	26.0954	0.600179
	APET-20	15.683	16.6923	16.2173	16.1975	0.504956
	APET-23	16.9404	17.4454	17.4742	17.2866	0.300225
	APET-24	15.6405	15.9101	16.5537	16.0348	0.469162
	APET-25	15.2279	17.0459	14.1305	15.4681	1.47246
	APET-26	13.664	13.3067	13.3939	13.4549	0.186288
	APET-27	9.24384	9.00765	9.0268	9.09276	0.131183
	APET-28	14.4713	13.9626	14.8441	14.426	0.442491
	APET-29	16.7352	16.8554	16.2921	16.6276	0.29668
	APET-32	10.1601	9.82913	10.4026	10.1306	0.287885
60	IsPETase	16.2676	15.2874	15.3628	15.6393	0.545428
	APET-5	16.3741	16.7549	16.2717	16.4669	0.254651
	APET-14	167.276	165.794	169.328	167.466	1.77485
	APET-15	15.3234	14.8895	14.6969	14.97	0.320886
	APET-17	17.1394	17.1855	17.8668	17.3972	0.40733
	APET-19	18.9895	20.717	19.2919	19.6661	0.922546
	APET-20	16.6474	16.7703	15.5088	16.3088	0.695557
	APET-23	16.8476	17.472	17.4389	17.2528	0.351357
	APET-24	17.0133	15.8429	16.4871	16.4477	0.586214
	APET-25	15.3331	15.2064	15.3165	15.2853	0.0688311
	APET-26	14.4963	14.3035	13.4608	14.0869	0.550694
	APET-27	9.685	9.60662	9.10978	9.46714	0.311946
	APET-28	15.262	14.869	14.6589	14.93	0.306133
	APET-29	16.1176	15.4334	16.8084	16.1198	0.687516
	APET-32	10.6745	10.4189	10.2821	10.4585	0.19917

## Sheet: Figure 3a
Temperature (℃)	enzyme	Released TPA + MHET (μM) in 72 h
		Three replicates			AVG	SD
		1	2	3
30	IsPETase	36.0072	38.5735	37.8052	37.4619	1.31713
	PE-H	3.59556	3.24744	3.23494	3.35931	0.204694
	BTA-2	2.82494	2.86744	2.62494	2.77244	0.129494
	Cut_190	3.57931	3.43056	3.31369	3.44119	0.133131
	Thc_Cut1	6.13563	5.73175	7.23837	6.36858	0.77986
	TFH	8.50275	7.3715	7.47775	7.784	0.624719
	LCC	32.8493	44.7435	56.6377	44.7435	11.8942
	KbPETase	71.9103	69.0771	55.544	65.5105	8.74668
40	IsPETase	31.1592	31.9816	30.5564	31.2324	0.715431
	PE-H	4.758	4.69	4.62437	4.69079	0.066816
	BTA-2	2.18431	2.15744	2.09369	2.14515	0.0465461
	Cut_190	7.403	7.0925	6.96725	7.15425	0.224342
	Thc_Cut1	10.9131	12.4187	8.3305	10.5541	2.06763
	TFH	27.0741	26.6423	26.4383	26.7182	0.324671
	LCC	128.14	127.611	90.5269	115.426	21.5648
	KbPETase	765.271	759.073	752.658	759.001	6.307
50	IsPETase	17.8261	17.8706	18.3891	18.0286	0.312994
	PE-H	2.97681	2.54119	2.39806	2.63869	0.301442
	BTA-2	2.19306	2.00494	2.10681	2.1016	0.0941706
	Cut_190	19.7218	19.7703	19.1554	19.5491	0.341859
	Thc_Cut1	68.284	67.0411	67.763	67.696	0.624137
	TFH	124.368	123.434	124.146	123.983	0.487846
	LCC	626.341	626.64	631.726	628.235	3.0268
	KbPETase	3587.89	3598.99	3607.74	3598.21	9.94955
60	IsPETase	16.2676	15.2874	15.3628	15.6393	0.545428
	PE-H	3.3105	3.09463	3.43388	3.27967	0.171714
	BTA-2	2.21994	2.30494	2.16431	2.22973	0.070822
	Cut_190	43.2819	34.6379	32.7443	36.888	5.61762
	Thc_Cut1	570.355	564.437	571.037	568.61	3.62935
	TFH	846.721	853.417	851.242	850.46	3.4159
	LCC	2029.16	2021.77	2039.63	2030.19	8.97229
	KbPETase	167.276	165.794	169.328	167.466	1.77485
65	IsPETase	0	0	0	0	0
	PE-H	0	0	0	0	0
	BTA-2	0	0	0	0	0
	Cut_190	68.5897	68.0475	67.3967	68.0113	0.597329
	Thc_Cut1	56.5027	56.8635	61.0127	58.1263	2.50618
	TFH	140.371	140.903	140.052	140.442	0.430236
	LCC	2457.7	2433.88	2472.44	2454.67	19.4586
	KbPETase	104.557	103.747	102.774	103.693	0.892594

## Sheet: Figure 3b
enzyme	Tm（℃）
	Three replicates			AVG	SD
	1	2	3
Thc_Cut1	68.688	68.5139	68.2426	68.4815	0.224479
BTA-2	54.0522	54.1635	54.3208	54.1788	0.134918
LCC	86.1223	87.372	86.5371	86.6772	0.636534
TFH	79.5376	79.0416	78.7397	79.1063	0.402886
PE-H	62.4911	62.1099	62.3655	62.3222	0.194267
IsPETase	45.8465	45.7801	45.4895	45.7054	0.189919
KbPETase	80.596	80.5447	80.3303	80.4903	0.140973
Cut_190	52.8166	54.4132	53.6746	53.6348	0.79901

## Sheet: Figure 3c
enzyme	Substrate concentration (mM)	V（µmol·min⁻¹·mg⁻¹）
		Three replicates			AVG	SD
		1	2	3
KbPETase	1.8	1061.91	1039.77	1058.63	1053.44	11.9489
	1.6	1043.46	1031.16	1082.41	1052.34	26.7552
	1.4	823.288	950.114	1102.09	958.498	139.59
	1.2	918.409	791.308	952.44	887.386	84.9276
	1	801.558	749.897	861.419	804.291	55.8108
	0.8	635.141	581.796	695.367	637.435	56.8203
	0.6	599.836	321.853	600.246	507.312	160.612
	0.4	487.085	400.574	560.066	482.575	79.8414
	0.2	300.943	321.853	349.733	324.177	24.4781
	0	0	0	0	0	0
FastPETase	1.8	806.068	937.269	840.918	861.419	67.9606
	1.6	784.748	753.588	701.517	746.617	42.0509
	1.4	692.907	683.477	611.316	662.567	44.634
	1.2	585.076	683.887	619.926	629.63	50.1151
	1	512.915	695.367	517.015	575.099	104.175
	0.8	491.595	649.446	485.035	542.025	93.0872
	0.6	379.254	521.525	398.524	433.101	77.1814
	0.4	306.273	441.164	315.703	354.38	75.3051
	0.2	204.592	249.282	223.042	225.639	22.4581
	0	0	0	0	0	0
LCC	1.8	851.989	783.518	889.709	841.738	53.8325
	1.6	858.549	767.938	880.689	835.725	59.7402
	1.4	796.638	737.597	832.308	788.848	47.8336
	1.2	744.157	722.427	756.868	741.151	17.4159
	1	651.087	711.767	668.307	677.053	31.2716
	0.8	570.316	645.756	595.326	603.799	38.4275
	0.6	573.596	487.495	440.344	500.478	67.5678
	0.4	301.353	333.743	334.153	323.083	18.82
	0.2	280.853	290.165	297.663	289.56	8.42139
	0	0	0	0	0	0

## Sheet: Figure5g
	global_hbonds_num
time(ps)	KbPETase	LCC	IsPETase
200000	167	186	160
200010	173	188	168
200020	167	187	164
200030	168	189	171
200040	171	190	158
200050	168	185	161
200060	165	191	182
200070	167	197	169
200080	170	186	158
200090	170	199	165
200100	163	186	169
200110	178	185	164
200120	170	187	159
200130	172	185	166
200140	179	182	160
200150	172	186	169
200160	168	187	163
200170	176	192	156
200180	166	184	162
200190	175	181	169
200200	171	187	164
200210	175	185	154
200220	167	187	156
200230	179	183	157
200240	176	183	156
200250	160	184	159
200260	165	183	156
200270	169	186	168
200280	160	194	157
200290	176	188	167
200300	178	189	163
200310	162	185	160
200320	164	192	162
200330	170	184	168
200340	163	202	164
200350	160	190	158
200360	178	193	167
200370	172	187	171
200380	171	182	160
200390	165	191	167
200400	180	188	160
200410	164	191	155
200420	170	181	168
200430	174	189	169
200440	178	183	171
200450	179	176	156
200460	178	185	162
200470	171	186	165
200480	178	183	156
200490	167	191	158
200500	176	195	167
200510	167	185	151
200520	176	181	161
200530	182	188	153
200540	176	184	155
200550	179	188	161
200560	171	187	155
200570	172	182	158
200580	184	196	160
200590	171	184	168
200600	169	191	163
200610	172	186	155
200620	178	180	169
200630	174	192	171
200640	178	191	159
200650	177	188	165
200660	183	188	159
200670	173	191	172
200680	170	178	153
200690	176	184	152
200700	164	188	160
200710	161	187	162
200720	168	187	158
200730	166	185	157
200740	165	187	156
200750	183	178	163
200760	173	179	176
200770	168	176	162
200780	169	193	157
200790	182	187	167
200800	174	182	165
200810	172	183	158
200820	163	180	181
200830	171	193	162
200840	178	189	156
200850	174	187	164
200860	168	186	162
200870	182	188	159
200880	177	180	167
200890	174	189	165
200900	171	189	165
200910	171	187	151
200920	174	189	158
200930	170	189	163
200940	178	184	158
200950	175	190	160
200960	178	189	162
200970	175	191	159
200980	176	201	164
200990	180	192	162
201000	187	199	166
201010	173	194	160
201020	175	188	173
201030	173	197	162
201040	169	186	170
201050	171	188	163
201060	168	187	152
201070	177	174	165
201080	177	185	169
201090	180	192	157
201100	170	181	170
201110	182	181	169
201120	176	180	166
201130	177	194	158
201140	180	190	177
201150	177	196	164
201160	161	185	169
201170	169	192	173
201180	171	189	156
201190	176	186	165
201200	170	197	157
201210	178	189	172
201220	165	195	165
201230	174	188	172
201240	163	196	169
201250	166	181	170
201260	174	190	175
201270	173	178	172
201280	170	185	162
201290	179	180	173
201300	174	189	168
201310	179	184	174
201320	179	186	166
201330	176	192	181
201340	173	190	176
201350	171	188	170
201360	179	194	159
201370	170	194	163
201380	181	186	164
201390	171	184	165
201400	168	189	172
201410	170	195	171
201420	167	189	163
201430	169	190	169
201440	169	193	159
201450	171	200	175
201460	177	197	166
201470	181	189	171
201480	167	197	169
201490	180	193	167
201500	176	180	180
201510	171	202	166
201520	175	191	177
201530	176	190	168
201540	176	188	167
201550	172	192	170
201560	177	198	165
201570	173	190	169
201580	174	193	173
201590	181	195	178
201600	171	197	171
201610	176	197	184
201620	180	190	166
201630	169	192	172
201640	166	202	169
201650	163	188	166
201660	166	192	186
201670	166	186	179
201680	167	193	182
201690	166	187	180
201700	170	191	173
201710	166	194	177
201720	167	193	173
201730	164	185	166
201740	180	193	163
201750	169	198	162
201760	163	183	172
201770	168	195	170
201780	163	182	168
201790	166	190	173
201800	167	190	172
201810	169	191	174
201820	169	183	167
201830	171	191	172
201840	167	195	168
201850	169	185	178
201860	172	193	164
201870	183	188	171
201880	175	200	163
201890	173	191	165
201900	174	197	165
201910	183	194	173
201920	189	191	169
201930	170	197	160
201940	164	198	156
201950	179	193	165
201960	173	195	165
201970	175	192	164
201980	178	195	170
201990	177	191	180
202000	171	188	170
202010	184	186	174
202020	179	191	171
202030	176	197	169
202040	170	197	178
202050	178	195	157
202060	173	192	165
202070	173	189	173
202080	174	195	162
202090	167	185	172
202100	171	184	159
202110	169	188	167
202120	168	181	162
202130	178	202	169
202140	166	187	165
202150	177	189	166
202160	172	182	167
202170	176	197	169
202180	175	196	166
202190	169	187	166
202200	181	195	172
202210	179	183	163
202220	167	191	156
202230	172	190	164
202240	171	192	160
202250	170	190	171
202260	177	191	170
202270	180	190	163
202280	184	190	164
202290	175	184	164
202300	181	191	166
202310	176	186	174
202320	177	190	170
202330	169	188	172
202340	174	183	178
202350	178	185	166
202360	169	191	169
202370	172	190	166
202380	169	179	167
202390	170	189	167
202400	171	196	158
202410	176	203	163
202420	173	188	155
202430	169	198	157
202440	178	190	163
202450	167	188	171
202460	173	193	171
202470	186	188	161
202480	167	193	168
202490	173	196	168
202500	171	199	176
202510	175	187	166
202520	182	194	166
202530	168	186	157
202540	168	195	163
202550	174	196	170
202560	181	195	167
202570	178	192	177
202580	180	190	166
202590	169	188	165
202600	172	177	166
202610	173	192	162
202620	171	193	161
202630	180	203	166
202640	179	189	164
202650	170	200	160
202660	177	195	169
202670	177	186	160
202680	182	188	171
202690	180	186	155
202700	175	187	165
202710	172	207	164
202720	178	194	176
202730	170	189	172
202740	181	188	168
202750	170	187	163
202760	181	187	167
202770	172	188	161
202780	177	185	163
202790	169	183	167
202800	176	191	174
202810	180	186	168
202820	179	185	176
202830	165	187	179
202840	184	189	171
202850	178	188	171
202860	176	197	159
202870	175	178	166
202880	174	192	165
202890	188	196	164
202900	176	196	173
202910	168	187	168
202920	173	184	171
202930	171	183	171
202940	183	190	167
202950	176	184	163
202960	185	190	165
202970	178	180	170
202980	180	189	167
202990	174	193	165
203000	168	189	176
203010	171	193	160
203020	178	197	171
203030	170	198	169
203040	176	194	162
203050	174	191	168
203060	177	198	174
203070	181	186	170
203080	176	191	173
203090	170	194	161
203100	177	182	170
203110	174	188	168
203120	175	191	175
203130	175	195	158
203140	171	184	159
203150	174	189	175
203160	171	192	176
203170	177	190	172
203180	180	188	177
203190	176	194	172
203200	179	196	169
203210	182	187	178
203220	171	183	171
203230	180	192	168
203240	176	181	171
203250	182	188	169
203260	177	194	169
203270	176	191	168
203280	172	191	157
203290	170	179	168
203300	174	195	174
203310	177	194	165
203320	177	186	181
203330	175	200	171
203340	184	189	172
203350	167	192	174
203360	166	184	180
203370	168	187	172
203380	181	194	174
203390	183	192	169
203400	183	193	171
203410	186	175	166
203420	165	193	162
203430	178	194	168
203440	165	186	163
203450	170	190	169
203460	177	183	162
203470	177	196	171
203480	170	191	169
203490	176	190	176
203500	162	189	163
203510	175	192	167
203520	184	184	172
203530	166	186	173
203540	165	193	173
203550	183	194	168
203560	177	185	171
203570	173	193	173
203580	169	194	176
203590	172	191	171
203600	168	203	173
203610	168	193	180
203620	169	199	171
203630	172	184	175
203640	167	194	166
203650	178	204	158
203660	181	187	175
203670	172	192	176
203680	169	192	175
203690	166	188	168
203700	171	196	171
203710	159	191	185
203720	162	190	176
203730	177	190	171
203740	179	194	174
203750	168	194	178
203760	165	199	171
203770	169	194	173
203780	168	190	172
203790	168	189	174
203800	179	188	176
203810	172	192	174
203820	165	190	176
203830	171	191	174
203840	162	199	172
203850	170	196	160
203860	159	195	168
203870	168	201	169
203880	176	192	176
203890	159	193	175
203900	167	194	167
203910	176	204	182
203920	176	194	169
203930	173	193	176
203940	180	187	181
203950	177	186	176
203960	169	200	169
203970	174	187	178
203980	174	204	170
203990	181	185	181
204000	175	202	182
204010	169	197	172
204020	167	196	171
204030	165	189	179
204040	171	194	169
204050	183	198	174
204060	171	199	160
204070	168	194	168
204080	174	195	175
204090	168	202	167
204100	169	197	164
204110	171	197	170
204120	169	199	164
204130	173	189	175
204140	174	192	157
204150	169	207	173
204160	171	187	172
204170	185	194	161
204180	167	196	167
204190	165	185	166
204200	162	190	163
204210	183	194	163
204220	178	186	157
204230	165	184	171
204240	177	195	161
204250	172	188	162
204260	167	194	167
204270	185	190	154
204280	178	188	170
204290	178	188	174
204300	176	189	169
204310	180	174	176
204320	168	184	168
204330	169	189	166
204340	174	191	155
204350	164	189	170
204360	174	185	176
204370	173	191	170
204380	163	194	178
204390	169	191	157
204400	169	196	172
204410	175	187	164
204420	169	201	171
204430	170	192	172
204440	182	195	163
204450	173	194	161
204460	174	197	167
204470	176	182	173
204480	182	186	170
204490	177	189	165
204500	171	180	178
204510	171	185	175
204520	172	199	164
204530	178	192	161
204540	178	193	165
204550	173	193	171
204560	177	185	169
204570	163	180	159
204580	164	186	163
204590	159	198	165
204600	168	205	169
204610	166	187	177
204620	169	198	169
204630	168	193	172
204640	163	196	171
204650	158	188	170
204660	163	191	169
204670	163	202	173
204680	166	194	174
204690	168	203	164
204700	173	185	166
204710	173	192	172
204720	168	195	150
204730	176	196	168
204740	167	188	169
204750	171	185	160
204760	167	201	171
204770	169	193	164
204780	157	199	177
204790	172	191	172
204800	170	195	169
204810	171	194	163
204820	163	192	169
204830	159	184	170
204840	169	184	167
204850	176	189	170
204860	170	183	160
204870	180	196	154
204880	166	189	164
204890	168	203	177
204900	164	191	163
204910	168	195	157
204920	170	193	160
204930	169	197	165
204940	177	186	162
204950	174	189	159
204960	178	199	172
204970	167	196	170
204980	178	190	173
204990	176	193	172
205000	178	200	161
205010	189	199	167
205020	174	198	163
205030	180	193	170
205040	174	195	163
205050	168	188	171
205060	177	194	166
205070	172	193	172
205080	181	196	175
205090	177	193	165
205100	171	194	171
205110	175	197	167
205120	165	200	160
205130	183	190	160
205140	181	194	171
205150	162	194	161
205160	166	190	171
205170	178	193	161
205180	176	187	165
205190	167	189	174
205200	171	188	165
205210	178	189	170
205220	176	188	163
205230	167	185	168
205240	173	188	176
205250	177	193	167
205260	165	191	163
205270	175	192	171
205280	168	190	166
205290	165	199	162
205300	177	191	154
205310	173	202	169
205320	163	197	159
205330	174	195	167
205340	169	192	179
205350	168	192	174
205360	177	195	161
205370	169	201	163
205380	167	184	163
205390	178	206	171
205400	173	194	166
205410	172	187	168
205420	169	196	168
205430	169	193	167
205440	172	182	164
205450	176	196	165
205460	172	189	159
205470	168	194	172
205480	173	197	171
205490	166	184	164
205500	174	193	162
205510	163	184	159
205520	157	193	174
205530	169	190	164
205540	179	179	169
205550	171	184	161
205560	176	200	161
205570	181	189	169
205580	163	183	168
205590	170	191	158
205600	173	184	163
205610	166	184	167
205620	178	177	167
205630	173	190	172
205640	171	189	165
205650	174	188	169
205660	168	195	168
205670	166	188	160
205680	169	191	162
205690	164	193	165
205700	169	189	161
205710	164	200	153
205720	167	188	175
205730	183	189	164
205740	167	189	164
205750	166	185	163
205760	178	186	175
205770	166	189	168
205780	163	182	159
205790	167	188	167
205800	177	194	164
205810	168	193	168
205820	168	193	161
205830	174	199	155
205840	181	192	164
205850	183	194	157
205860	179	184	169
205870	173	189	161
205880	183	191	168
205890	163	197	164
205900	168	188	161
205910	175	205	156
205920	171	189	165
205930	176	186	162
205940	173	184	166
205950	180	196	164
205960	167	194	154
205970	180	191	161
205980	179	192	165
205990	169	193	159
206000	173	201	165
206010	166	183	168
206020	177	184	175
206030	171	197	162
206040	173	195	158
206050	165	185	161
206060	165	184	157
206070	165	185	160
206080	175	187	163
206090	171	178	151
206100	165	190	172
206110	160	197	163
206120	162	198	158
206130	170	187	167
206140	173	188	166
206150	164	189	166
206160	175	185	164
206170	162	176	159
206180	161	185	159
206190	172	188	162
206200	174	186	150
206210	173	184	152
206220	177	192	166
206230	169	192	162
206240	169	189	167
206250	173	198	181
206260	170	182	176
206270	174	191	168
206280	169	182	168
206290	177	193	164
206300	174	191	165
206310	167	191	170
206320	174	190	166
206330	177	188	171
206340	164	188	170
206350	167	186	173
206360	171	188	158
206370	180	190	168
206380	173	191	157
206390	169	191	159
206400	177	192	155
206410	180	194	157
206420	170	187	165
206430	183	190	157
206440	168	189	155
206450	178	189	157
206460	174	195	156
206470	174	195	159
206480	166	195	165
206490	179	199	157
206500	182	201	166
206510	168	186	164
206520	171	184	162
206530	180	197	160
206540	184	184	167
206550	176	177	168
206560	185	182	150
206570	183	183	158
206580	182	188	155
206590	183	187	164
206600	183	180	155
206610	176	190	166
206620	189	192	167
206630	176	195	158
206640	173	189	167
206650	178	179	165
206660	182	191	154
206670	172	190	170
206680	171	192	164
206690	173	180	164
206700	176	177	159
206710	182	190	153
206720	176	180	156
206730	177	181	154
206740	179	190	154
206750	178	184	148
206760	187	186	149
206770	174	189	151
206780	180	183	160
206790	175	184	165
206800	166	189	153
206810	175	174	160
206820	176	175	155
206830	181	182	151
206840	187	190	156
206850	172	180	162
206860	177	188	174
206870	170	197	161
206880	182	186	162
206890	179	191	151
206900	166	194	153
206910	184	191	159
206920	169	193	157
206930	180	196	164
206940	165	179	163
206950	183	191	162
206960	179	182	154
206970	191	193	162
206980	182	186	168
206990	177	178	164
207000	184	200	171
207010	177	185	168
207020	182	181	157
207030	183	183	168
207040	176	191	165
207050	190	188	174
207060	186	193	166
207070	179	178	167
207080	173	177	167
207090	173	188	162
207100	171	188	164
207110	172	187	165
207120	178	182	167
207130	180	186	156
207140	165	190	162
207150	180	195	161
207160	170	190	168
207170	174	191	164
207180	168	183	158
207190	187	183	168
207200	188	179	171
207210	176	183	160
207220	179	186	156
207230	172	192	167
207240	176	186	173
207250	180	194	163
207260	182	187	163
207270	179	192	169
207280	168	194	166
207290	171	187	165
207300	173	193	163
207310	169	190	175
207320	180	183	176
207330	171	189	166
207340	183	184	168
207350	170	183	173
207360	171	183	169
207370	170	183	163
207380	175	188	170
207390	174	178	165
207400	179	184	175
207410	176	188	166
207420	167	187	174
207430	179	189	177
207440	178	195	169
207450	184	184	174
207460	184	188	163
207470	183	185	165
207480	182	191	170
207490	171	185	166
207500	181	185	169
207510	178	179	163
207520	178	187	160
207530	165	184	157
207540	172	179	159
207550	174	181	167
207560	179	183	156
207570	173	179	159
207580	174	192	160
207590	180	187	163
207600	182	186	173
207610	179	184	168
207620	175	179	163
207630	182	193	152
207640	177	179	167
207650	174	194	162
207660	181	184	175
207670	174	185	162
207680	171	177	164
207690	185	188	165
207700	172	180	161
207710	183	192	164
207720	184	181	168
207730	174	188	164
207740	175	186	173
207750	183	175	170
207760	189	186	180
207770	181	192	183
207780	183	188	170
207790	186	188	160
207800	180	186	168
207810	178	194	176
207820	175	189	168
207830	175	177	171
207840	185	178	168
207850	183	186	167
207860	188	181	175
207870	176	191	168
207880	169	178	175
207890	173	185	177
207900	168	190	169
207910	173	169	173
207920	174	177	175
207930	173	182	156
207940	178	183	171
207950	194	177	172
207960	180	182	166
207970	191	182	163
207980	190	185	171
207990	180	183	162
208000	189	184	170
208010	177	186	170
208020	185	183	164
208030	177	186	177
208040	181	199	170
208050	183	188	161
208060	176	184	162
208070	175	183	150
208080	177	185	166
208090	176	184	163
208100	181	195	160
208110	178	181	168
208120	173	184	167
208130	174	187	162
208140	173	196	165
208150	182	187	172
208160	166	182	173
208170	176	180	163
208180	168	187	165
208190	178	190	162
208200	178	192	163
208210	191	178	175
208220	187	189	175
208230	174	194	173
208240	174	193	174
208250	181	188	177
208260	187	189	163
208270	175	196	178
208280	174	186	174
208290	173	188	163
208300	185	194	173
208310	178	192	178
208320	170	188	168
208330	172	189	170
208340	178	189	167
208350	170	191	171
208360	184	180	169
208370	172	190	170
208380	174	192	173
208390	174	186	160
208400	175	182	169
208410	174	179	166
208420	181	184	169
208430	182	192	169
208440	178	182	184
208450	182	195	169
208460	189	188	172
208470	172	186	181
208480	178	175	176
208490	172	192	176
208500	171	194	165
208510	171	186	176
208520	185	197	177
208530	171	192	179
208540	171	183	171
208550	182	181	168
208560	176	192	173
208570	190	188	169
208580	175	201	165
208590	170	184	170
208600	182	195	167
208610	174	187	175
208620	166	190	166
208630	181	187	169
208640	180	184	179
208650	176	199	177
208660	175	193	172
208670	185	199	180
208680	175	187	174
208690	171	192	179
208700	183	192	165
208710	179	187	169
208720	188	193	172
208730	179	189	186
208740	184	201	175
208750	187	190	178
208760	181	186	179
208770	180	187	176
208780	176	196	174
208790	181	196	178
208800	176	193	171
208810	191	199	182
208820	182	194	173
208830	173	194	168
208840	173	198	161
208850	184	190	169
208860	178	191	176
208870	182	185	174
208880	173	196	177
208890	182	193	167
208900	176	196	160
208910	174	184	165
208920	171	190	161
208930	183	193	171
208940	168	197	165
208950	185	196	161
208960	178	198	172
208970	178	200	169
208980	188	192	175
208990	177	189	167
209000	185	196	170
209010	179	195	181
209020	176	194	166
209030	178	189	167
209040	169	190	175
209050	172	189	168
209060	179	182	167
209070	171	201	161
209080	185	190	175
209090	181	198	169
209100	188	185	171
209110	182	195	178
209120	172	189	160
209130	164	198	167
209140	178	197	173
209150	175	191	181
209160	165	196	163
209170	183	185	161
209180	179	188	175
209190	177	195	174
209200	180	188	160
209210	165	189	163
209220	175	193	171
209230	168	197	175
209240	173	188	156
209250	166	196	165
209260	183	191	178
209270	178	189	173
209280	172	192	181
209290	172	194	165
209300	182	187	158
209310	181	187	173
209320	176	196	170
209330	173	189	171
209340	181	192	169
209350	172	199	167
209360	178	204	172
209370	167	196	161
209380	177	189	160
209390	176	193	162
209400	174	195	171
209410	171	185	166
209420	172	181	162
209430	179	190	169
209440	171	201	181
209450	175	198	166
209460	168	197	168
209470	175	200	167
209480	178	191	156
209490	172	201	170
209500	170	197	163
209510	178	200	165
209520	167	196	166
209530	176	196	169
209540	169	196	165
209550	175	200	170
209560	179	194	162
209570	172	201	152
209580	174	203	176
209590	171	195	174
209600	181	192	169
209610	169	197	156
209620	173	189	160
209630	176	202	170
209640	166	198	167
209650	182	202	168
209660	167	204	160
209670	171	201	171
209680	184	202	171
209690	170	206	173
209700	174	193	157
209710	183	195	170
209720	181	184	170
209730	174	198	180
209740	182	196	172
209750	184	188	167
209760	178	199	172
209770	170	207	173
209780	179	200	177
209790	176	198	169
209800	174	202	159
209810	176	202	180
209820	176	205	170
209830	184	187	161
209840	180	191	185
209850	183	191	167
209860	185	187	162
209870	189	196	168
209880	181	190	168
209890	190	192	166
209900	181	190	174
209910	170	192	171
209920	178	200	175
209930	182	206	176
209940	181	193	170
209950	182	189	187
209960	180	191	168
209970	180	198	167
209980	183	197	163
209990	175	194	166
210000	184	203	172
210010	181	186	167
210020	178	185	165
210030	170	204	167
210040	179	201	166
210050	171	199	173
210060	182	201	169
210070	178	192	173
210080	185	178	168
210090	183	189	178
210100	176	195	168
210110	177	183	160
210120	192	197	167
210130	178	191	171
210140	196	196	171
210150	176	190	175
210160	188	186	171
210170	177	192	178
210180	179	192	176
210190	185	186	174
210200	176	202	176
210210	186	193	167
210220	184	193	166
210230	183	200	170
210240	175	202	165
210250	177	197	174
210260	187	193	174
210270	181	204	164
210280	175	193	173
210290	187	193	178
210300	183	189	167
210310	178	193	164
210320	188	198	169
210330	181	200	172
210340	182	194	178
210350	185	194	170
210360	171	203	159
210370	182	191	174
210380	185	200	167
210390	177	188	170
210400	178	191	176
210410	174	187	182
210420	182	193	177
210430	175	200	156
210440	175	192	169
210450	174	202	164
210460	179	189	164
210470	185	194	171
210480	186	198	169
210490	173	195	168
210500	177	193	169
210510	173	195	166
210520	174	202	171
210530	180	197	166
210540	176	205	163
210550	184	202	163
210560	174	201	164
210570	184	188	171
210580	178	193	174
210590	167	194	168
210600	183	195	172
210610	172	195	178
210620	180	198	171
210630	173	204	169
210640	168	213	169
210650	182	204	173
210660	178	197	170
210670	181	196	162
210680	183	203	172
210690	182	197	166
210700	167	210	167
210710	176	191	163
210720	174	213	169
210730	166	198	171
210740	174	199	175
210750	168	199	180
210760	186	209	165
210770	179	208	169
210780	174	202	166
210790	186	206	168
210800	183	203	174
210810	181	192	168
210820	177	198	171
210830	178	196	172
210840	178	183	173
210850	172	203	170
210860	177	203	166
210870	175	200	162
210880	174	198	170
210890	171	204	165
210900	173	203	173
210910	184	194	163
210920	171	184	174
210930	183	191	170
210940	184	197	175
210950	182	191	177
210960	174	196	167
210970	182	198	169
210980	183	199	173
210990	181	189	179
211000	180	195	173
211010	187	196	174
211020	174	201	165
211030	184	201	162
211040	183	203	175
211050	181	190	168
211060	182	199	172
211070	177	186	167
211080	175	210	164
211090	179	196	174
211100	174	195	175
211110	175	195	165
211120	189	191	171
211130	171	190	170
211140	167	199	167
211150	186	192	171
211160	179	195	171
211170	176	203	185
211180	174	206	167
211190	181	184	168
211200	176	194	169
211210	176	194	167
211220	182	205	173
211230	183	189	170
211240	176	195	166
211250	176	198	168
211260	182	201	179
211270	183	208	170
211280	185	206	186
211290	179	204	175
211300	182	203	169
211310	179	200	173
211320	178	196	174
211330	184	201	177
211340	169	198	180
211350	185	210	169
211360	183	181	175
211370	175	196	164
211380	168	193	163
211390	168	194	164
211400	176	204	159
211410	179	200	170
211420	179	199	174
211430	181	201	172
211440	183	201	164
211450	175	197	162
211460	195	203	169
211470	178	192	163
211480	177	189	167
211490	175	203	180
211500	168	196	171
211510	184	193	162
211520	171	201	168
211530	182	197	155
211540	176	196	157
211550	166	205	167
211560	171	202	161
211570	172	193	171
211580	185	195	174
211590	180	207	165
211600	169	193	162
211610	187	210	169
211620	173	195	159
211630	186	205	164
211640	185	210	162
211650	184	208	169
211660	191	207	170
211670	180	201	169
211680	177	198	164
211690	177	206	154
211700	170	206	152
211710	186	203	155
211720	184	194	165
211730	181	196	167
211740	181	196	155
211750	183	198	166
211760	185	210	157
211770	180	199	160
211780	180	204	173
211790	180	208	167
211800	177	204	157
211810	177	197	160
211820	181	197	165
211830	178	196	173
211840	183	192	155
211850	182	200	166
211860	175	200	161
211870	180	200	158
211880	179	199	171
211890	177	204	158
211900	179	192	165
211910	178	190	168
211920	178	201	157
211930	174	208	150
211940	176	198	160
211950	185	209	163
211960	181	197	167
211970	174	196	165
211980	172	201	161
211990	180	193	161
212000	171	197	163
212010	170	206	160
212020	178	196	173
212030	181	196	165
212040	179	199	159
212050	172	188	166
212060	181	203	169
212070	175	181	162
212080	176	206	164
212090	182	197	154
212100	180	194	166
212110	174	198	156
212120	172	194	160
212130	179	193	173
212140	183	196	169
212150	177	191	161
212160	183	188	161
212170	182	183	155
212180	179	203	171
212190	169	201	167
212200	181	191	159
212210	177	201	171
212220	184	193	171
212230	179	197	165
212240	179	194	167
212250	178	194	164
212260	180	200	166
212270	175	192	165
212280	180	186	171
212290	183	199	159
212300	190	202	168
212310	172	202	177
212320	186	201	166
212330	182	202	167
212340	172	191	157
212350	180	195	166
212360	178	202	165
212370	180	187	176
212380	183	188	167
212390	184	197	164
212400	187	196	172
212410	176	191	158
212420	180	201	166
212430	189	203	168
212440	175	196	169
212450	178	199	159
212460	175	207	171
212470	178	190	162
212480	179	193	167
212490	187	200	170
212500	173	196	169
212510	170	194	162
212520	174	201	175
212530	175	198	164
212540	171	189	170
212550	173	192	163
212560	176	192	155
212570	179	195	170
212580	172	179	171
212590	175	194	165
212600	180	181	165
212610	175	189	169
212620	173	183	173
212630	182	183	166
212640	191	205	165
212650	175	194	152
212660	167	180	162
212670	180	193	168
212680	178	190	166
212690	174	190	173
212700	168	195	176
212710	166	192	175
212720	167	200	168
212730	185	188	166
212740	187	194	172
212750	184	191	167
212760	179	190	176
212770	183	192	168
212780	181	205	170
212790	172	200	182
212800	180	192	165
212810	171	184	180
212820	181	192	176
212830	187	198	171
212840	182	196	157
212850	184	193	163
212860	175	184	172
212870	182	200	168
212880	180	193	167
212890	177	202	167
212900	176	200	162
212910	177	196	165
212920	181	199	169
212930	180	190	169
212940	171	199	173
212950	181	195	166
212960	185	198	167
212970	182	187	171
212980	178	191	162
212990	176	212	164
213000	176	196	170
213010	177	198	174
213020	178	210	167
213030	187	191	164
213040	184	206	166
213050	180	190	174
213060	172	203	165
213070	187	200	168
213080	175	202	173
213090	182	190	176
213100	178	190	171
213110	179	196	168
213120	183	192	168
213130	184	198	170
213140	175	196	178
213150	172	206	161
213160	178	194	169
213170	166	199	172
213180	172	206	167
213190	169	201	173
213200	181	194	168
213210	165	200	172
213220	172	199	169
213230	168	197	174
213240	175	190	164
213250	171	190	170
213260	178	194	168
213270	177	191	162
213280	178	192	173
213290	185	193	171
213300	176	197	172
213310	180	201	156
213320	181	196	167
213330	174	192	171
213340	188	196	172
213350	183	198	166
213360	180	195	162
213370	183	201	168
213380	174	201	178
213390	186	190	174
213400	185	202	170
213410	175	190	165
213420	178	200	177
213430	178	196	169
213440	178	197	178
213450	180	199	168
213460	174	195	171
213470	183	190	175
213480	167	189	174
213490	187	206	173
213500	185	192	168
213510	184	195	170
213520	181	185	177
213530	178	194	181
213540	173	191	176
213550	174	196	170
213560	171	193	177
213570	180	190	180
213580	189	195	180
213590	172	204	175
213600	180	189	166
213610	179	195	160
213620	175	209	168
213630	165	197	178
213640	175	198	170
213650	175	191	166
213660	181	197	158
213670	170	186	163
213680	177	192	172
213690	183	187	173
213700	177	191	169
213710	173	193	166
213720	174	191	172
213730	174	193	166
213740	173	203	174
213750	169	188	170
213760	168	196	180
213770	171	195	166
213780	168	194	167
213790	170	197	172
213800	166	192	175
213810	172	195	174
213820	177	200	175
213830	166	197	154
213840	168	203	175
213850	171	201	162
213860	159	198	165
213870	172	192	166
213880	166	188	167
213890	172	189	162
213900	172	190	165
213910	161	193	168
213920	174	195	163
213930	172	196	171
213940	161	191	165
213950	180	185	159
213960	178	194	164
213970	188	195	171
213980	174	196	156
213990	178	196	163
214000	178	189	169
214010	164	193	175
214020	173	186	173
214030	173	195	171
214040	172	201	167
214050	186	193	166
214060	169	191	177
214070	186	185	174
214080	169	194	169
214090	171	200	180
214100	182	190	168
214110	168	186	162
214120	177	196	164
214130	175	192	172
214140	166	197	168
214150	181	193	169
214160	172	191	168
214170	168	189	173
214180	175	194	167
214190	163	190	161
214200	173	201	166
214210	169	212	162
214220	174	198	161
214230	167	194	161
214240	174	194	160
214250	180	191	177
214260	179	186	156
214270	173	197	172
214280	168	199	171
214290	181	192	160
214300	169	200	160
214310	175	188	170
214320	177	203	165
214330	176	189	151
214340	168	190	164
214350	171	187	166
214360	176	191	171
214370	170	204	166
214380	177	199	166
214390	167	197	163
214400	167	192	169
214410	171	188	166
214420	181	191	159
214430	171	188	160
214440	175	187	179
214450	183	188	170
214460	182	191	166
214470	180	194	172
214480	181	187	169
214490	167	189	173
214500	174	190	162
214510	173	182	164
214520	171	197	171
214530	165	186	174
214540	175	186	164
214550	175	189	176
214560	176	193	160
214570	185	188	176
214580	178	186	173
214590	179	190	176
214600	165	190	167
214610	174	192	166
214620	165	196	176
214630	177	196	169
214640	180	191	172
214650	187	187	168
214660	179	190	166
214670	169	180	172
214680	178	192	165
214690	181	185	168
214700	181	188	177
214710	170	193	174
214720	183	178	166
214730	174	191	166
214740	176	194	175
214750	190	199	167
214760	176	189	178
214770	175	185	172
214780	190	191	170
214790	178	185	167
214800	172	194	170
214810	171	191	176
214820	177	191	161
214830	181	198	169
214840	169	192	165
214850	173	198	167
214860	163	194	178
214870	173	189	171
214880	165	184	178
214890	175	201	174
214900	178	201	179
214910	170	176	167
214920	178	192	173
214930	179	192	166
214940	160	181	170
214950	169	187	169
214960	173	192	166
214970	178	184	168
214980	185	197	174
214990	176	187	157
215000	174	193	172
215010	161	188	178
215020	169	189	176
215030	168	191	167
215040	173	184	168
215050	170	181	164
215060	165	200	168
215070	174	185	166
215080	188	186	166
215090	184	182	178
215100	174	195	165
215110	181	188	161
215120	180	188	165
215130	174	198	170
215140	173	176	175
215150	177	188	165
215160	177	186	176
215170	175	183	170
215180	180	187	165
215190	172	193	177
215200	185	187	162
215210	187	175	164
215220	170	193	161
215230	176	182	175
215240	176	183	173
215250	173	175	168
215260	179	191	174
215270	182	184	165
215280	183	196	167
215290	168	186	182
215300	183	186	165
215310	179	179	167
215320	169	182	166
215330	190	184	177
215340	177	195	172
215350	173	190	169
215360	175	190	169
215370	178	179	182
215380	175	185	171
215390	168	196	175
215400	174	194	173
215410	167	182	175
215420	168	187	180
215430	175	189	173
215440	168	196	174
215450	178	188	162
215460	174	188	175
215470	181	187	160
215480	171	184	169
215490	178	189	164
215500	169	198	165
215510	182	189	173
215520	173	180	164
215530	190	194	164
215540	178	191	172
215550	184	197	178
215560	177	192	171
215570	183	188	174
215580	181	190	154
215590	168	191	165
215600	180	194	167
215610	179	191	170
215620	176	183	174
215630	170	189	165
215640	176	182	169
215650	174	186	168
215660	162	190	156
215670	174	187	167
215680	180	185	171
215690	174	187	168
215700	180	182	171
215710	167	190	167
215720	171	176	162
215730	175	187	177
215740	184	188	166
215750	175	194	162
215760	176	181	172
215770	179	186	172
215780	180	181	163
215790	174	191	167
215800	173	195	164
215810	170	173	168
215820	176	184	171
215830	180	189	175
215840	171	179	176
215850	171	177	186
215860	176	178	178
215870	174	183	172
215880	162	177	164
215890	173	181	167
215900	178	182	176
215910	171	184	170
215920	173	184	170
215930	177	188	160
215940	176	178	163
215950	173	185	167
215960	171	188	163
215970	170	189	170
215980	171	197	171
215990	170	184	174
216000	171	187	165
216010	175	180	169
216020	179	187	165
216030	177	180	169
216040	170	183	178
216050	183	188	160
216060	167	188	170
216070	174	174	166
216080	171	171	160
216090	171	180	170
216100	176	190	173
216110	182	185	165
216120	172	191	172
216130	159	181	172
216140	183	179	169
216150	174	181	178
216160	173	175	167
216170	172	186	170
216180	169	185	170
216190	166	191	170
216200	172	180	163
216210	183	189	166
216220	177	183	179
216230	177	195	167
216240	168	195	172
216250	180	187	168
216260	163	195	174
216270	168	190	175
216280	175	183	170
216290	172	194	174
216300	174	189	170
216310	175	194	168
216320	179	192	172
216330	169	190	160
216340	174	187	168
216350	162	190	170
216360	173	190	173
216370	174	191	173
216380	170	187	179
216390	180	193	178
216400	169	199	170
216410	171	186	171
216420	177	189	178
216430	175	188	162
216440	182	193	164
216450	170	181	167
216460	167	185	165
216470	172	177	167
216480	175	190	167
216490	172	183	170
216500	169	191	171
216510	170	193	173
216520	179	195	160
216530	177	194	169
216540	184	195	180
216550	177	191	173
216560	175	182	183
216570	174	185	176
216580	173	188	162
216590	165	191	166
216600	181	194	165
216610	175	186	152
216620	176	184	175
216630	176	197	162
216640	169	183	167
216650	180	181	171
216660	182	192	174
216670	168	205	177
216680	169	201	178
216690	174	200	174
216700	179	195	169
216710	174	189	171
216720	168	205	166
216730	173	200	174
216740	171	189	166
216750	176	196	167
216760	164	184	167
216770	175	193	172
216780	177	184	181
216790	173	200	171
216800	174	203	172
216810	173	190	174
216820	174	185	169
216830	170	184	174
216840	183	185	175
216850	175	196	172
216860	169	190	167
216870	190	184	167
216880	176	189	172
216890	190	195	168
216900	175	189	175
216910	167	198	175
216920	177	189	175
216930	169	195	172
216940	175	191	173
216950	172	187	172
216960	172	192	181
216970	176	190	161
216980	175	192	182
216990	177	203	150
217000	172	189	174
217010	176	189	174
217020	164	198	178
217030	173	194	168
217040	180	186	174
217050	179	203	172
217060	173	203	165
217070	179	203	172
217080	180	196	167
217090	172	201	167
217100	184	200	163
217110	171	192	160
217120	178	184	169
217130	182	205	174
217140	184	202	173
217150	178	187	168
217160	171	188	169
217170	180	196	170
217180	174	202	171
217190	172	191	177
217200	174	207	169
217210	181	202	173
217220	172	199	164
217230	181	197	160
217240	172	190	169
217250	176	180	180
217260	176	193	178
217270	180	197	180
217280	175	192	173
217290	178	200	174
217300	171	191	167
217310	185	185	171
217320	192	192	178
217330	174	189	176
217340	183	183	166
217350	174	186	171
217360	184	200	167
217370	177	182	175
217380	174	180	172
217390	181	186	164
217400	173	188	158
217410	175	188	168
217420	172	187	175
217430	174	193	169
217440	176	184	172
217450	163	186	167
217460	171	183	161
217470	169	189	166
217480	171	193	168
217490	176	197	174
217500	166	192	169
217510	179	193	167
217520	176	191	176
217530	176	197	170
217540	183	191	163
217550	171	192	161
217560	176	195	167
217570	182	200	173
217580	174	187	174
217590	172	193	173
217600	174	179	171
217610	176	186	171
217620	181	185	160
217630	177	189	168
217640	173	192	158
217650	180	191	169
217660	174	192	167
217670	178	184	180
217680	186	190	167
217690	172	196	166
217700	179	191	169
217710	168	196	173
217720	176	180	161
217730	177	187	162
217740	168	197	174
217750	172	191	173
217760	176	190	171
217770	177	191	175
217780	181	191	173
217790	183	197	178
217800	175	190	169
217810	179	186	169
217820	183	194	160
217830	184	190	161
217840	178	193	178
217850	172	191	166
217860	174	193	170
217870	182	192	166
217880	177	179	161
217890	176	196	164
217900	169	199	165
217910	180	198	177
217920	181	182	162
217930	181	181	169
217940	180	193	162
217950	185	192	164
217960	168	191	169
217970	178	199	168
217980	171	185	160
217990	165	184	159
218000	182	189	172
218010	178	195	169
218020	172	200	168
218030	185	197	176
218040	183	183	167
218050	179	186	172
218060	178	188	153
218070	181	196	177
218080	177	183	184
218090	184	196	166
218100	186	191	179
218110	179	188	177
218120	176	192	166
218130	179	191	170
218140	186	188	166
218150	180	189	171
218160	175	189	168
218170	179	184	177
218180	181	183	163
218190	176	190	157
218200	175	188	163
218210	178	190	165
218220	187	191	163
218230	177	183	169
218240	171	198	173
218250	175	191	167
218260	167	186	174
218270	175	200	167
218280	163	195	171
218290	184	193	162
218300	177	197	166
218310	191	200	173
218320	191	189	179
218330	176	192	174
218340	178	200	164
218350	179	191	171
218360	175	191	164
218370	174	204	176
218380	173	192	172
218390	177	182	169
218400	171	195	178
218410	177	192	166
218420	185	187	168
218430	178	191	175
218440	174	185	168
218450	180	199	167
218460	175	192	164
218470	177	193	163
218480	180	186	173
218490	170	190	178
218500	169	190	170
218510	179	198	169
218520	174	187	163
218530	170	188	172
218540	176	206	181
218550	179	198	184
218560	165	199	183
218570	172	194	181
218580	172	184	179
218590	169	188	170
218600	171	194	177
218610	176	194	171
218620	169	187	173
218630	181	192	163
218640	161	200	183
218650	168	202	166
218660	163	183	164
218670	173	199	164
218680	176	193	162
218690	172	197	175
218700	171	188	162
218710	169	186	172
218720	172	187	172
218730	166	189	179
218740	164	188	173
218750	160	201	169
218760	177	189	173
218770	163	189	157
218780	170	185	162
218790	174	192	163
218800	167	187	168
218810	163	187	179
218820	157	180	174
218830	181	189	171
218840	173	191	171
218850	175	198	171
218860	173	186	161
218870	178	199	162
218880	163	208	177
218890	180	195	176
218900	171	189	158
218910	167	182	170
218920	170	188	178
218930	180	195	175
218940	180	195	169
218950	181	198	174
218960	172	197	172
218970	173	203	170
218980	171	200	167
218990	169	182	170
219000	173	190	166
219010	176	188	169
219020	177	205	172
219030	184	207	166
219040	175	201	171
219050	163	197	167
219060	174	195	167
219070	184	193	180
219080	170	191	171
219090	171	196	174
219100	183	194	164
219110	172	194	171
219120	175	191	173
219130	169	183	175
219140	185	182	178
219150	170	192	168
219160	167	181	167
219170	176	191	164
219180	170	197	162
219190	167	199	165
219200	165	194	172
219210	166	187	173
219220	167	185	171
219230	173	189	171
219240	171	197	172
219250	169	189	169
219260	178	197	168
219270	181	189	176
219280	173	193	159
219290	170	199	174
219300	175	192	167
219310	173	196	164
219320	175	180	162
219330	170	191	181
219340	167	194	168
219350	166	186	179
219360	180	194	161
219370	180	189	172
219380	165	190	178
219390	169	182	176
219400	177	190	168
219410	177	194	175
219420	176	185	173
219430	176	184	166
219440	175	190	166
219450	166	200	159
219460	166	187	173
219470	166	189	166
219480	162	190	162
219490	179	189	166
219500	172	193	164
219510	176	187	167
219520	176	188	161
219530	170	184	165
219540	168	183	166
219550	170	184	156
219560	174	191	166
219570	181	191	168
219580	169	186	171
219590	169	185	174
219600	177	190	170
219610	173	197	166
219620	183	205	178
219630	181	187	170
219640	180	197	171
219650	175	198	162
219660	177	190	164
219670	178	189	172
219680	185	195	168
219690	179	197	167
219700	183	187	178
219710	182	190	171
219720	183	193	171
219730	169	201	165
219740	180	199	170
219750	181	187	161
219760	174	195	163
219770	167	199	166
219780	186	186	163
219790	175	195	162
219800	171	188	167
219810	174	204	169
219820	179	200	167
219830	170	200	169
219840	174	193	165
219850	166	198	165
219860	168	200	173
219870	170	194	166
219880	167	193	166
219890	176	186	173
219900	172	189	162
219910	174	198	168
219920	180	185	159
219930	162	200	172
219940	174	198	171
219950	174	184	160
219960	173	198	167
219970	177	186	170
[truncated: 28,005 more rows]

## Sheet: Figure5h
	global_hbonds_num
time(ps)	KbPETase	LCC	IsPETase
200000	6	4	3
200010	6	4	3
200020	6	4	4
200030	6	6	0
200040	5	5	1
200050	7	5	1
200060	6	4	2
200070	7	5	2
200080	6	5	2
200090	6	7	1
200100	4	4	3
200110	5	4	2
200120	6	4	3
200130	5	3	3
200140	6	3	2
200150	5	4	1
200160	5	6	3
200170	6	5	3
200180	5	4	0
200190	5	4	2
200200	7	3	2
200210	5	3	3
200220	5	4	2
200230	5	5	1
200240	5	5	1
200250	6	6	1
200260	5	4	1
200270	5	4	2
200280	5	5	1
200290	5	5	0
200300	5	5	2
200310	5	4	2
200320	5	4	1
200330	5	5	2
200340	4	6	0
200350	6	4	1
200360	4	6	2
200370	5	5	1
200380	5	5	0
200390	4	4	0
200400	5	5	1
200410	4	2	2
200420	6	5	2
200430	5	5	2
200440	5	3	2
200450	5	5	2
200460	4	4	1
200470	4	4	4
200480	4	5	2
200490	4	4	2
200500	5	3	0
200510	5	4	2
200520	6	4	3
200530	6	4	0
200540	5	4	1
200550	5	4	1
200560	4	6	2
200570	4	4	3
200580	5	4	2
200590	4	3	2
200600	4	4	3
200610	5	4	3
200620	5	3	2
200630	5	4	0
200640	5	4	3
200650	5	3	-1
200660	6	2	1
200670	5	4	1
200680	5	5	3
200690	5	5	3
200700	5	4	3
200710	4	4	1
200720	5	4	2
200730	4	4	3
200740	6	3	0
200750	5	5	2
200760	4	3	2
200770	5	5	1
200780	5	4	1
200790	4	3	3
200800	5	3	2
200810	5	3	3
200820	4	4	3
200830	5	6	3
200840	6	4	2
200850	6	5	3
200860	6	5	3
200870	6	4	2
200880	5	4	3
200890	4	5	3
200900	5	4	3
200910	4	4	2
200920	5	5	1
200930	5	3	1
200940	5	5	2
200950	6	5	3
200960	4	6	2
200970	5	5	2
200980	5	4	2
200990	5	5	3
201000	5	4	1
201010	7	4	1
201020	5	4	1
201030	5	4	3
201040	6	3	1
201050	6	3	3
201060	6	4	1
201070	7	4	2
201080	6	4	2
201090	6	4	1
201100	5	4	2
201110	6	5	3
201120	4	4	2
201130	5	4	-1
201140	5	4	2
201150	4	4	1
201160	5	4	2
201170	6	5	1
201180	5	4	2
201190	5	5	2
201200	4	4	2
201210	5	4	3
201220	4	3	1
201230	7	3	2
201240	5	4	3
201250	4	5	2
201260	6	4	2
201270	5	3	0
201280	5	4	0
201290	5	4	2
201300	4	3	1
201310	5	3	2
201320	5	4	2
201330	5	5	3
201340	5	3	1
201350	4	3	1
201360	5	3	4
201370	6	4	2
201380	6	3	3
201390	6	4	2
201400	7	3	2
201410	6	3	2
201420	5	5	1
201430	7	5	3
201440	6	4	3
201450	6	5	3
201460	6	3	3
201470	7	5	2
201480	6	6	3
201490	4	3	3
201500	5	4	3
201510	7	3	2
201520	5	5	3
201530	7	4	3
201540	6	3	1
201550	5	4	0
201560	7	7	1
201570	7	5	4
201580	5	4	1
201590	5	5	3
201600	5	4	3
201610	5	3	3
201620	6	3	3
201630	5	6	1
201640	6	4	4
201650	7	3	1
201660	5	4	3
201670	7	5	2
201680	5	5	1
201690	7	6	1
201700	5	5	2
201710	6	5	3
201720	5	4	2
201730	7	7	3
201740	6	3	3
201750	6	4	4
201760	5	3	2
201770	5	5	3
201780	6	5	2
201790	7	7	3
201800	6	5	1
201810	5	4	2
201820	6	5	2
201830	5	5	1
201840	7	5	3
201850	5	4	0
201860	6	5	3
201870	6	6	3
201880	6	5	2
201890	7	7	1
201900	5	6	2
201910	7	4	3
201920	7	6	3
201930	5	5	2
201940	5	5	0
201950	5	5	0
201960	6	3	1
201970	4	4	2
201980	5	4	1
201990	4	6	2
202000	5	4	3
202010	6	6	2
202020	6	5	0
202030	4	6	1
202040	5	5	3
202050	5	4	1
202060	4	5	1
202070	5	6	2
202080	4	5	2
202090	4	5	1
202100	4	6	0
202110	5	5	2
202120	5	4	3
202130	5	5	2
202140	5	4	1
202150	6	5	1
202160	7	5	3
202170	6	5	3
202180	5	5	1
202190	7	5	0
202200	7	4	2
202210	6	4	1
202220	4	7	0
202230	6	5	2
202240	5	5	1
202250	6	5	2
202260	7	4	1
202270	6	3	1
202280	6	5	1
202290	5	5	2
202300	4	4	1
202310	5	4	3
202320	5	4	1
202330	5	6	2
202340	4	4	1
202350	5	4	1
202360	5	4	2
202370	5	4	1
202380	5	5	3
202390	5	5	1
202400	4	5	2
202410	5	5	3
202420	5	5	3
202430	5	4	2
202440	5	6	2
202450	5	4	1
202460	5	3	2
202470	5	3	2
202480	5	4	2
202490	4	5	1
202500	4	5	3
202510	5	4	2
202520	5	6	1
202530	4	3	2
202540	5	6	0
202550	5	5	1
202560	4	4	2
202570	4	5	2
202580	6	4	3
202590	5	3	3
202600	5	4	2
202610	5	4	3
202620	5	5	1
202630	6	5	3
202640	6	5	2
202650	4	4	2
202660	4	5	1
202670	5	5	1
202680	5	3	2
202690	5	4	2
202700	4	5	1
202710	5	4	3
202720	5	4	2
202730	4	3	1
202740	5	4	2
202750	4	3	3
202760	4	5	3
202770	4	4	2
202780	5	3	3
202790	5	4	1
202800	6	5	3
202810	6	3	0
202820	5	4	2
202830	5	5	3
202840	4	4	2
202850	4	3	3
202860	5	4	3
202870	5	5	3
202880	5	4	2
202890	6	3	1
202900	4	4	2
202910	5	4	3
202920	5	4	3
202930	4	3	3
202940	4	3	2
202950	5	2	3
202960	5	5	3
202970	4	5	2
202980	5	4	2
202990	5	3	3
203000	5	4	1
203010	5	4	1
203020	5	4	3
203030	5	4	4
203040	4	4	1
203050	5	4	3
203060	6	3	3
203070	5	3	1
203080	6	4	2
203090	5	3	1
203100	5	3	3
203110	4	3	3
203120	4	5	1
203130	5	4	2
203140	5	3	1
203150	4	4	4
203160	5	3	3
203170	4	5	3
203180	6	4	3
203190	5	5	1
203200	4	4	2
203210	5	3	3
203220	4	4	1
203230	5	4	3
203240	5	5	3
203250	7	4	1
203260	6	4	4
203270	6	4	2
203280	5	6	2
203290	5	4	2
203300	5	5	1
203310	4	5	3
203320	4	4	2
203330	6	4	3
203340	6	4	2
203350	5	4	3
203360	4	5	4
203370	6	4	3
203380	5	4	3
203390	5	4	3
203400	5	4	4
203410	5	4	3
203420	5	5	3
203430	4	4	3
203440	4	4	3
203450	4	5	4
203460	6	4	3
203470	4	4	3
203480	6	4	2
203490	4	5	4
203500	5	4	2
203510	4	5	4
203520	5	5	3
203530	6	4	3
203540	4	4	2
203550	6	4	3
203560	5	5	5
203570	4	4	3
203580	5	5	3
203590	5	4	1
203600	6	4	4
203610	5	3	1
203620	6	4	1
203630	5	5	3
203640	4	5	5
203650	5	4	3
203660	5	4	5
203670	6	5	3
203680	4	5	3
203690	5	4	5
203700	5	4	5
203710	5	5	4
203720	6	3	4
203730	6	4	5
203740	6	4	3
203750	6	6	4
203760	5	4	4
203770	6	4	4
203780	4	5	5
203790	6	4	4
203800	4	4	5
203810	6	6	4
203820	6	5	5
203830	4	5	4
203840	4	6	3
203850	5	4	3
203860	4	5	3
203870	4	4	3
203880	5	4	3
203890	6	3	3
203900	4	4	2
203910	6	4	4
203920	5	5	4
203930	5	4	4
203940	5	5	2
203950	7	5	4
203960	6	4	3
203970	5	4	3
203980	5	4	4
203990	6	4	2
204000	6	4	4
204010	5	4	4
204020	5	4	5
204030	5	3	4
204040	6	4	3
204050	6	5	3
204060	4	4	4
204070	5	4	3
204080	6	5	5
204090	6	5	2
204100	6	4	2
204110	6	4	4
204120	4	4	3
204130	6	3	4
204140	5	4	2
204150	6	4	2
204160	5	4	2
204170	6	4	4
204180	5	5	4
204190	5	5	1
204200	5	4	3
204210	6	3	5
204220	6	5	3
204230	4	3	3
204240	6	4	4
204250	4	5	3
204260	5	5	4
204270	4	4	4
204280	5	3	4
204290	6	4	3
204300	6	5	5
204310	6	5	4
204320	5	5	1
204330	6	4	2
204340	5	5	4
204350	6	4	3
204360	5	4	4
204370	6	4	2
204380	4	5	4
204390	4	5	4
204400	6	5	3
204410	6	5	3
204420	5	4	3
204430	4	2	4
204440	6	5	3
204450	5	4	2
204460	5	5	5
204470	6	4	2
204480	6	4	4
204490	5	2	3
204500	5	3	4
204510	6	4	4
204520	4	5	4
204530	6	5	5
204540	6	5	1
204550	5	4	4
204560	5	3	3
204570	4	4	4
204580	5	3	2
204590	5	5	4
204600	5	4	4
204610	6	4	4
204620	4	4	3
204630	4	4	4
204640	7	5	4
204650	4	3	4
204660	6	4	5
204670	6	4	2
204680	5	5	2
204690	5	5	4
204700	5	4	2
204710	4	4	4
204720	5	3	4
204730	4	4	4
204740	6	4	3
204750	6	4	4
204760	4	4	3
204770	5	5	2
204780	5	4	5
204790	4	5	3
204800	6	4	4
204810	6	4	4
204820	4	4	4
204830	6	4	4
204840	5	4	4
204850	4	5	4
204860	5	4	4
204870	6	3	4
204880	5	4	4
204890	5	4	2
204900	4	4	1
204910	5	5	3
204920	5	4	4
204930	6	5	3
204940	5	4	4
204950	5	4	4
204960	5	5	5
204970	6	5	2
204980	5	4	1
204990	6	5	3
205000	8	4	2
205010	6	4	3
205020	6	4	4
205030	6	5	3
205040	5	4	4
205050	5	4	4
205060	5	3	2
205070	6	5	2
205080	6	5	3
205090	6	4	3
205100	5	4	4
205110	5	4	3
205120	4	5	5
205130	4	5	2
205140	6	4	5
205150	5	5	5
205160	5	3	4
205170	6	4	5
205180	4	5	4
205190	5	4	3
205200	5	5	3
205210	7	4	3
205220	6	4	1
205230	4	4	4
205240	7	4	5
205250	4	5	4
205260	6	3	3
205270	6	6	3
205280	5	4	3
205290	4	7	4
205300	5	5	3
205310	5	2	3
205320	6	3	4
205330	4	5	4
205340	5	5	4
205350	5	5	3
205360	4	3	3
205370	4	3	4
205380	7	5	1
205390	5	4	2
205400	4	3	5
205410	5	6	6
205420	6	5	5
205430	5	4	1
205440	4	4	5
205450	5	6	4
205460	4	5	3
205470	6	5	3
205480	4	4	3
205490	7	4	4
205500	6	6	3
205510	4	4	4
205520	6	5	3
205530	6	3	3
205540	6	3	3
205550	6	7	5
205560	5	5	1
205570	5	5	4
205580	6	4	3
205590	7	6	3
205600	6	7	3
205610	5	5	2
205620	6	5	3
205630	6	5	4
205640	5	3	3
205650	7	5	2
205660	7	6	3
205670	5	4	4
205680	7	4	2
205690	5	5	1
205700	6	4	1
205710	5	4	2
205720	6	4	3
205730	5	5	1
205740	6	4	3
205750	7	3	2
205760	5	6	2
205770	7	5	2
205780	6	4	5
205790	7	4	2
205800	6	5	0
205810	6	5	3
205820	6	5	2
205830	6	5	1
205840	6	4	2
205850	6	4	2
205860	6	4	3
205870	7	4	3
205880	5	4	2
205890	5	5	3
205900	5	4	4
205910	6	4	2
205920	5	3	3
205930	7	4	1
205940	6	4	4
205950	6	5	2
205960	6	4	2
205970	6	6	-1
205980	6	5	2
205990	6	3	3
206000	5	5	1
206010	5	5	3
206020	6	4	2
206030	4	4	2
206040	7	3	2
206050	6	4	1
206060	6	4	2
206070	4	4	3
206080	6	4	2
206090	5	4	3
206100	4	5	4
206110	5	3	4
206120	8	4	3
206130	7	3	4
206140	6	4	2
206150	5	5	3
206160	4	5	1
206170	6	4	1
206180	4	4	2
206190	7	5	3
206200	6	5	2
206210	6	3	1
206220	7	4	3
206230	5	3	2
206240	5	4	3
206250	5	5	4
206260	5	4	2
206270	5	4	3
206280	4	3	2
206290	5	3	3
206300	5	5	1
206310	5	5	2
206320	5	5	4
206330	6	4	4
206340	4	4	2
206350	6	5	4
206360	6	4	2
206370	7	4	3
206380	5	4	4
206390	5	4	4
206400	5	4	2
206410	5	4	3
206420	5	4	4
206430	5	4	3
206440	4	5	3
206450	4	4	2
206460	4	5	4
206470	4	5	2
206480	5	5	6
206490	6	5	0
206500	6	4	4
206510	6	4	3
206520	6	5	3
206530	6	5	4
206540	5	5	2
206550	6	5	3
206560	6	3	4
206570	5	5	2
206580	5	4	3
206590	7	5	3
206600	6	5	2
206610	5	4	2
206620	7	4	3
206630	6	3	1
206640	5	5	4
206650	5	3	3
206660	5	4	2
206670	6	4	3
206680	5	4	1
206690	7	5	3
206700	5	4	2
206710	6	4	1
206720	7	5	1
206730	6	4	2
206740	5	5	2
206750	5	4	2
206760	6	5	2
206770	5	4	3
206780	7	4	1
206790	5	4	2
206800	4	5	2
206810	6	5	2
206820	6	4	3
206830	6	4	2
206840	7	5	3
206850	6	4	2
206860	5	4	3
206870	7	4	3
206880	6	4	3
206890	7	3	2
206900	7	4	2
206910	8	4	4
206920	7	4	3
206930	7	5	3
206940	7	4	4
206950	6	4	4
206960	7	5	4
206970	7	5	5
206980	7	4	3
206990	6	5	4
207000	6	5	4
207010	6	5	4
207020	6	5	3
207030	7	4	6
207040	6	4	4
207050	7	4	4
207060	7	3	4
207070	8	5	5
207080	6	5	3
207090	7	5	3
207100	6	3	5
207110	6	4	3
207120	7	5	4
207130	7	6	2
207140	6	6	2
207150	7	6	3
207160	7	4	4
207170	6	5	3
207180	6	4	4
207190	7	4	3
207200	6	5	4
207210	7	4	1
207220	7	4	3
207230	7	5	4
207240	6	6	5
207250	6	5	5
207260	7	4	3
207270	7	5	3
207280	7	5	3
207290	6	4	2
207300	6	5	3
207310	7	5	4
207320	6	4	3
207330	6	4	5
207340	6	4	5
207350	6	4	3
207360	6	4	4
207370	5	6	3
207380	7	5	2
207390	5	3	2
207400	7	3	6
207410	5	5	6
207420	5	5	4
207430	7	3	5
207440	7	5	2
207450	6	5	4
207460	6	5	3
207470	6	5	5
207480	5	5	2
207490	7	6	4
207500	5	5	5
207510	5	4	4
207520	5	4	3
207530	5	5	3
207540	5	5	5
207550	7	4	5
207560	6	5	5
207570	7	3	3
207580	7	5	1
207590	6	4	5
207600	5	3	5
207610	7	4	5
207620	6	4	3
207630	7	4	3
207640	7	6	4
207650	6	5	3
207660	7	3	3
207670	6	5	4
207680	7	4	5
207690	7	4	3
207700	7	4	4
207710	7	3	4
207720	7	3	5
207730	6	5	3
207740	6	4	4
207750	7	3	5
207760	6	3	3
207770	7	4	4
207780	7	4	4
207790	6	6	3
207800	7	5	4
207810	6	5	4
207820	6	4	3
207830	5	5	3
207840	6	3	5
207850	7	5	3
207860	7	6	5
207870	5	4	3
207880	5	4	4
207890	6	4	3
207900	5	4	4
207910	7	5	3
207920	7	4	2
207930	6	4	3
207940	6	4	5
207950	7	5	4
207960	7	5	4
207970	6	3	4
207980	5	5	5
207990	8	2	3
208000	6	5	6
208010	7	5	3
208020	7	4	5
208030	6	4	4
208040	6	5	3
208050	7	3	2
208060	5	6	3
208070	7	5	3
208080	7	4	2
208090	7	5	3
208100	7	4	3
208110	7	3	3
208120	5	3	4
208130	6	3	3
208140	7	3	4
208150	7	4	4
208160	7	3	4
208170	8	4	2
208180	5	5	6
208190	7	5	5
208200	7	3	4
208210	7	3	4
208220	6	3	3
208230	7	3	4
208240	6	3	3
208250	7	6	5
208260	7	4	3
208270	8	5	5
208280	7	4	5
208290	6	5	4
208300	7	4	3
208310	6	4	5
208320	7	3	2
208330	5	4	3
208340	7	4	4
208350	6	5	4
208360	6	5	5
208370	7	4	5
208380	7	5	3
208390	6	4	4
208400	6	5	2
208410	7	4	3
208420	6	4	5
208430	8	5	2
208440	7	6	4
208450	6	4	4
208460	6	3	3
208470	7	3	4
208480	7	4	2
208490	6	5	2
208500	7	4	3
208510	6	4	4
208520	7	5	4
208530	5	4	3
208540	6	3	4
208550	8	6	2
208560	6	5	2
208570	6	4	5
208580	7	4	3
208590	7	5	4
208600	6	6	5
208610	7	5	5
208620	5	3	4
208630	7	5	7
208640	7	5	2
208650	5	4	4
208660	7	3	4
208670	7	4	4
208680	7	5	5
208690	8	5	3
208700	7	4	5
208710	7	5	5
208720	7	4	3
208730	7	5	5
208740	5	4	2
208750	6	5	5
208760	4	4	3
208770	6	6	3
208780	7	4	4
208790	6	5	4
208800	5	3	5
208810	9	6	4
208820	8	4	4
208830	4	5	4
208840	4	4	3
208850	5	3	4
208860	7	5	3
208870	7	5	5
208880	6	5	5
208890	5	4	3
208900	7	4	2
208910	8	3	5
208920	6	4	5
208930	6	6	2
208940	5	5	3
208950	7	5	3
208960	7	4	4
208970	8	6	3
208980	6	4	1
208990	7	4	5
209000	8	3	4
209010	8	3	3
209020	7	4	3
209030	7	4	3
209040	7	4	3
209050	5	3	4
209060	6	4	4
209070	7	4	4
209080	7	3	5
209090	6	3	4
209100	7	3	3
209110	6	4	3
209120	6	4	3
209130	7	3	2
209140	7	4	3
209150	5	3	1
209160	6	3	2
209170	5	4	5
209180	7	4	4
209190	6	3	4
209200	6	3	4
209210	7	3	3
209220	5	4	2
209230	7	4	4
209240	7	3	5
209250	6	4	1
209260	7	3	5
209270	6	3	4
209280	7	3	4
209290	7	4	5
209300	6	4	5
209310	5	4	4
209320	5	3	4
209330	5	4	5
209340	6	3	5
209350	8	3	3
209360	8	4	4
209370	5	3	2
209380	6	4	4
209390	7	4	3
209400	6	5	3
209410	7	4	3
209420	6	4	4
209430	5	3	5
209440	5	5	5
209450	7	5	5
209460	6	4	3
209470	7	5	3
209480	5	4	3
209490	8	5	6
209500	7	4	5
209510	6	4	4
209520	6	4	2
209530	6	4	3
209540	6	5	4
209550	7	5	4
209560	7	4	3
209570	7	5	2
209580	7	5	3
209590	7	4	0
209600	4	5	3
209610	7	4	2
209620	5	5	4
209630	7	4	2
209640	5	5	3
209650	7	3	2
209660	7	3	1
209670	4	4	3
209680	6	5	3
209690	6	4	4
209700	7	5	4
209710	7	4	2
209720	7	3	3
209730	6	5	4
209740	7	5	3
209750	6	4	3
209760	4	3	5
209770	7	4	3
209780	6	4	2
209790	5	4	4
209800	7	4	3
209810	7	5	4
209820	6	5	4
209830	7	5	3
209840	8	6	2
209850	7	4	3
209860	7	4	4
209870	6	3	2
209880	6	4	5
209890	8	4	4
209900	6	4	2
209910	5	3	4
209920	5	4	2
209930	9	5	4
209940	8	5	2
209950	7	4	3
209960	8	4	1
209970	5	5	3
209980	5	6	2
209990	7	4	2
210000	6	5	3
210010	6	4	5
210020	5	4	4
210030	6	5	3
210040	5	4	5
210050	4	3	5
210060	7	4	6
210070	7	4	5
210080	7	3	2
210090	6	3	3
210100	8	4	4
210110	6	4	3
210120	8	4	2
210130	6	4	4
210140	7	4	3
210150	5	4	5
210160	7	4	4
210170	8	3	3
210180	7	4	5
210190	7	4	5
210200	8	4	5
210210	8	5	3
210220	8	4	3
210230	9	3	5
210240	7	4	2
210250	8	4	2
210260	6	4	5
210270	5	4	4
210280	6	4	4
210290	6	4	5
210300	7	4	4
210310	8	5	5
210320	6	5	5
210330	7	5	3
210340	7	4	2
210350	7	5	3
210360	7	5	3
210370	6	4	2
210380	7	4	3
210390	5	4	3
210400	7	4	3
210410	5	3	2
210420	8	5	4
210430	6	5	2
210440	6	5	3
210450	8	4	4
210460	7	3	3
210470	6	4	5
210480	6	3	5
210490	6	4	3
210500	7	3	4
210510	7	5	0
210520	7	4	3
210530	7	4	3
210540	8	5	2
210550	5	5	6
210560	6	5	3
210570	6	5	5
210580	7	4	6
210590	6	5	3
210600	6	4	3
210610	7	5	5
210620	7	5	5
210630	5	4	2
210640	7	4	4
210650	7	4	2
210660	7	3	3
210670	7	4	4
210680	5	4	3
210690	7	4	4
210700	7	4	6
210710	6	4	2
210720	7	4	5
210730	7	4	4
210740	6	5	4
210750	7	4	4
210760	7	4	5
210770	6	4	1
210780	7	3	4
210790	6	4	4
210800	6	4	4
210810	6	4	4
210820	7	3	2
210830	9	4	3
210840	7	4	4
210850	6	5	3
210860	7	3	3
210870	7	3	4
210880	6	4	5
210890	7	4	5
210900	6	5	5
210910	6	4	5
210920	7	4	4
210930	7	4	5
210940	7	5	5
210950	6	4	6
210960	8	5	1
210970	6	5	5
210980	6	4	5
210990	6	4	6
211000	6	5	2
211010	6	5	3
211020	6	5	3
211030	5	4	3
211040	7	4	4
211050	7	5	2
211060	7	4	4
211070	7	4	4
211080	6	3	4
211090	7	4	3
211100	7	5	4
211110	6	4	3
211120	6	4	3
211130	7	4	2
211140	7	4	3
211150	5	4	2
211160	5	6	2
211170	7	4	3
211180	6	4	1
211190	7	5	2
211200	7	5	2
211210	6	5	3
211220	7	4	4
211230	7	6	3
211240	7	5	3
211250	6	5	3
211260	7	5	4
211270	7	6	3
211280	6	5	3
211290	8	5	4
211300	7	4	3
211310	6	5	4
211320	7	6	5
211330	7	5	3
211340	7	4	4
211350	7	5	3
211360	7	4	2
211370	6	5	3
211380	7	5	3
211390	5	4	3
211400	6	5	4
211410	7	5	3
211420	6	6	3
211430	6	5	0
211440	5	4	3
211450	7	5	3
211460	6	6	2
211470	6	4	3
211480	5	5	4
211490	5	6	3
211500	7	5	2
211510	6	4	4
211520	6	5	5
211530	7	5	4
211540	6	4	3
211550	7	5	3
211560	8	6	4
211570	7	5	3
211580	4	4	2
211590	6	4	5
211600	8	5	4
211610	7	5	3
211620	6	5	3
211630	5	5	3
211640	6	4	3
211650	6	7	3
211660	6	5	6
211670	7	6	5
211680	6	5	5
211690	6	5	5
211700	6	6	3
211710	7	6	4
211720	7	5	5
211730	6	3	5
211740	7	6	4
211750	7	5	4
211760	6	5	3
211770	8	5	5
211780	8	3	4
211790	8	4	4
211800	8	4	3
211810	7	4	4
211820	7	4	4
211830	7	4	4
211840	8	6	2
211850	6	6	5
211860	7	5	3
211870	6	6	4
211880	8	5	4
211890	7	5	2
211900	6	4	3
211910	7	4	4
211920	5	3	3
211930	6	5	3
211940	8	4	1
211950	6	6	3
211960	7	3	3
211970	7	5	5
211980	6	5	4
211990	6	4	4
212000	6	4	5
212010	6	4	4
212020	5	5	5
212030	8	4	3
212040	7	5	5
212050	6	4	5
212060	6	4	5
212070	7	5	3
212080	7	5	4
212090	7	4	3
212100	6	4	3
212110	7	5	3
212120	6	5	3
212130	6	4	3
212140	6	4	4
212150	7	4	4
212160	5	4	4
212170	5	5	3
212180	7	5	3
212190	6	4	4
212200	6	4	5
212210	7	4	4
212220	7	4	3
212230	7	4	4
212240	7	4	5
212250	5	4	4
212260	6	4	4
212270	5	4	6
212280	6	4	3
212290	5	4	2
212300	7	3	4
212310	6	5	4
212320	7	4	5
212330	7	4	2
212340	5	4	5
212350	6	5	4
212360	8	6	3
212370	9	4	4
212380	8	4	5
212390	7	4	2
212400	6	4	3
212410	5	3	2
212420	7	4	5
212430	6	4	6
212440	6	4	5
212450	7	6	4
212460	6	4	3
212470	6	3	3
212480	5	4	5
212490	5	3	4
212500	5	4	4
212510	5	5	3
212520	5	4	3
212530	5	4	3
212540	6	4	1
212550	5	4	2
212560	6	4	2
212570	6	5	5
212580	7	4	6
212590	5	5	4
212600	4	5	3
212610	5	3	3
212620	6	4	4
212630	6	5	3
212640	5	5	5
212650	7	3	3
212660	4	4	2
212670	5	4	4
212680	7	5	3
212690	5	5	4
212700	7	5	3
212710	6	5	4
212720	4	4	5
212730	5	4	5
212740	6	4	3
212750	8	4	3
212760	7	4	3
212770	5	4	3
212780	4	4	3
212790	7	4	4
212800	6	3	4
212810	5	4	3
212820	5	5	4
212830	6	5	4
212840	5	4	3
212850	5	4	2
212860	6	4	3
212870	5	5	3
212880	4	4	4
212890	6	4	3
212900	5	3	3
212910	5	4	2
212920	6	4	3
212930	5	4	3
212940	7	4	3
212950	5	4	2
212960	5	3	4
212970	5	4	4
212980	7	4	2
212990	7	4	4
213000	8	4	3
213010	6	4	5
213020	5	4	4
213030	7	4	4
213040	6	4	3
213050	5	4	5
213060	6	4	4
213070	5	4	3
213080	7	4	3
213090	6	5	5
213100	5	4	4
213110	6	5	6
213120	7	5	5
213130	7	3	2
213140	6	4	5
213150	6	5	4
213160	6	4	4
213170	4	5	5
213180	7	3	2
213190	6	4	3
213200	7	3	4
213210	5	4	4
213220	6	3	5
213230	5	4	4
213240	6	5	4
213250	5	3	5
213260	6	3	4
213270	7	3	6
213280	7	4	3
213290	8	4	6
213300	7	3	3
213310	6	4	4
213320	6	4	3
213330	7	5	4
213340	7	3	4
213350	8	4	4
213360	6	3	2
213370	7	4	5
213380	5	5	4
213390	6	3	3
213400	5	3	4
213410	7	3	2
213420	6	3	2
213430	7	3	3
213440	5	3	3
213450	6	3	4
213460	8	3	2
213470	5	3	3
213480	5	2	3
213490	7	3	4
213500	6	5	3
213510	7	4	4
213520	7	3	4
213530	8	4	3
213540	7	2	4
213550	7	3	4
213560	6	3	3
213570	7	3	3
213580	5	3	5
213590	6	5	4
213600	7	5	4
213610	6	4	2
213620	7	3	5
213630	6	3	3
213640	6	3	3
213650	6	4	4
213660	5	5	5
213670	7	3	3
213680	7	4	4
213690	7	3	5
213700	7	5	3
213710	6	6	3
213720	6	4	5
213730	6	5	4
213740	6	4	6
213750	7	5	5
213760	6	4	3
213770	7	5	5
213780	7	4	3
213790	6	5	2
213800	6	4	3
213810	6	5	4
213820	7	3	2
213830	6	3	5
213840	7	4	5
213850	5	3	2
213860	5	4	5
213870	5	6	3
213880	5	4	2
213890	5	5	3
213900	5	4	5
213910	6	5	5
213920	6	5	5
213930	5	3	4
213940	6	4	2
213950	5	3	3
213960	6	4	4
213970	5	4	4
213980	4	4	4
213990	4	4	2
214000	6	4	4
214010	6	4	3
214020	5	5	5
214030	5	5	3
214040	5	3	3
214050	5	4	7
214060	4	5	4
214070	6	4	4
214080	5	4	3
214090	5	6	4
214100	6	5	5
214110	6	5	5
214120	5	4	5
214130	8	4	6
214140	7	5	4
214150	8	5	5
214160	7	3	4
214170	5	5	4
214180	7	4	2
214190	7	5	3
214200	7	4	4
214210	7	5	4
214220	7	5	2
214230	6	3	3
214240	6	5	2
214250	6	4	1
214260	6	4	5
214270	5	4	3
214280	6	4	3
214290	5	6	3
214300	7	3	3
214310	6	5	3
214320	6	4	4
214330	7	5	4
214340	5	5	4
214350	7	4	3
214360	6	5	3
214370	6	5	2
214380	5	5	4
214390	6	4	4
214400	7	6	2
214410	7	4	2
214420	7	4	2
214430	8	4	5
214440	7	5	4
214450	6	4	3
214460	7	4	2
214470	5	4	4
214480	6	4	4
214490	6	3	3
214500	6	3	5
214510	6	4	2
214520	7	5	3
214530	5	5	4
214540	7	4	5
214550	6	5	5
214560	6	2	4
214570	6	3	3
214580	5	4	5
214590	6	4	5
214600	5	4	3
214610	7	5	3
214620	5	5	3
214630	5	4	1
214640	6	4	3
214650	6	4	2
214660	4	4	3
214670	6	4	5
214680	6	4	3
214690	5	3	2
214700	5	4	4
214710	4	4	4
214720	6	4	4
214730	5	4	2
214740	6	4	4
214750	6	4	3
214760	5	4	4
214770	5	4	4
214780	4	4	4
214790	4	4	3
214800	5	4	2
214810	6	4	4
214820	5	4	1
214830	7	4	3
214840	6	4	5
214850	5	3	5
214860	5	3	6
214870	4	4	4
214880	6	4	6
214890	6	4	5
214900	6	4	4
214910	6	4	5
214920	4	5	4
214930	6	4	5
214940	5	4	2
214950	6	4	5
214960	6	4	5
214970	8	4	5
214980	6	3	4
214990	7	4	5
215000	6	4	4
215010	7	3	2
215020	7	5	4
215030	6	4	3
215040	7	4	4
215050	6	4	3
215060	6	4	3
215070	6	3	4
215080	7	5	4
215090	7	4	2
215100	7	4	2
215110	6	3	3
215120	6	3	0
215130	6	4	2
215140	6	4	2
215150	7	3	3
215160	6	4	2
215170	6	4	3
215180	7	4	3
215190	6	4	5
215200	5	4	6
215210	6	4	3
215220	6	4	3
215230	7	5	5
215240	6	4	2
215250	6	4	4
215260	7	4	3
215270	7	5	6
215280	7	4	3
215290	5	3	3
215300	6	5	5
215310	6	3	1
215320	7	4	4
215330	5	3	3
215340	6	4	5
215350	6	4	3
215360	7	5	4
215370	5	3	3
215380	4	4	3
215390	7	4	5
215400	7	4	4
215410	6	5	4
215420	5	4	3
215430	7	3	3
215440	5	5	4
215450	6	4	4
215460	6	4	4
215470	6	4	1
215480	7	5	3
215490	6	4	3
215500	6	5	6
215510	7	4	5
215520	5	6	3
215530	5	3	4
215540	7	5	4
215550	7	5	4
215560	5	4	4
215570	6	5	3
215580	7	4	3
215590	4	4	4
215600	7	5	4
215610	7	4	5
215620	7	4	3
215630	7	5	3
215640	7	5	1
215650	7	5	1
215660	6	4	3
215670	6	5	1
215680	7	4	4
215690	6	4	4
215700	7	4	3
215710	6	5	2
215720	5	2	2
215730	6	4	4
215740	6	4	4
215750	6	4	2
215760	7	5	2
215770	8	4	3
215780	5	4	2
215790	7	5	3
215800	7	6	1
215810	6	4	3
215820	5	3	2
215830	6	5	2
215840	7	4	2
215850	6	6	1
215860	6	5	2
215870	7	3	4
215880	6	5	2
215890	7	5	2
215900	5	4	2
215910	7	4	2
215920	7	4	3
215930	7	5	3
215940	7	4	3
215950	7	4	4
215960	6	3	2
215970	7	5	4
215980	8	5	3
215990	7	5	1
216000	6	5	1
216010	6	5	3
216020	5	4	2
216030	5	4	3
216040	7	4	3
216050	6	5	1
216060	6	4	4
216070	7	4	2
216080	7	4	4
216090	6	5	5
216100	6	4	2
216110	6	3	1
216120	7	4	1
216130	6	4	4
216140	4	5	3
216150	7	4	4
216160	7	3	4
216170	7	4	4
216180	5	3	1
216190	7	4	2
216200	5	4	4
216210	7	4	3
216220	6	3	5
216230	7	4	1
216240	7	5	3
216250	7	3	3
216260	6	5	2
216270	5	6	2
216280	7	4	3
216290	6	5	3
216300	7	5	2
216310	7	5	2
216320	6	4	3
216330	5	5	3
216340	6	5	2
216350	7	4	3
216360	6	4	3
216370	7	5	2
216380	6	4	4
216390	7	5	5
216400	7	4	2
216410	6	5	3
216420	5	4	3
216430	7	4	4
216440	6	3	2
216450	7	4	1
216460	6	4	2
216470	6	4	4
216480	7	3	2
216490	6	5	3
216500	8	4	3
216510	7	5	4
216520	7	3	3
216530	7	5	5
216540	7	5	2
216550	7	3	1
216560	7	5	1
216570	7	4	4
216580	8	4	2
216590	6	5	5
216600	7	6	2
216610	9	5	4
216620	7	5	4
216630	8	4	3
216640	7	4	3
216650	6	6	4
216660	7	5	4
216670	7	5	2
216680	6	4	4
216690	5	3	4
216700	7	5	4
216710	5	4	3
216720	7	6	3
216730	7	5	5
216740	5	5	3
216750	7	6	4
216760	6	5	3
216770	7	5	4
216780	8	6	3
216790	7	4	3
216800	8	5	3
216810	7	5	3
216820	6	3	2
216830	7	5	1
216840	7	5	3
216850	8	5	2
216860	7	5	4
216870	7	3	3
216880	6	3	3
216890	6	5	3
216900	5	6	2
216910	7	4	4
216920	6	5	4
216930	5	5	3
216940	7	5	3
216950	6	5	3
216960	7	5	4
216970	7	5	3
216980	6	6	3
216990	7	4	4
217000	6	4	2
217010	7	5	4
217020	6	5	4
217030	6	5	1
217040	6	4	2
217050	6	4	4
217060	5	6	4
217070	6	4	4
217080	6	5	1
217090	6	4	3
217100	6	5	2
217110	7	4	3
217120	7	3	3
217130	7	5	5
217140	6	5	2
217150	7	5	3
217160	6	5	4
217170	8	5	3
217180	6	5	2
217190	7	6	4
217200	6	4	4
217210	5	5	4
217220	5	5	3
217230	6	4	2
217240	8	2	0
217250	7	5	2
217260	7	5	3
217270	6	4	3
217280	8	5	3
217290	8	4	3
217300	8	7	2
217310	9	5	4
217320	7	4	2
217330	8	6	3
217340	6	5	3
217350	5	4	2
217360	6	4	3
217370	5	4	3
217380	6	4	3
217390	7	4	5
217400	6	4	2
217410	6	3	2
217420	6	4	3
217430	6	4	2
217440	6	4	3
217450	6	3	2
217460	5	4	3
217470	8	3	2
217480	7	4	2
217490	6	4	3
217500	8	4	4
217510	6	4	3
217520	6	4	4
217530	7	4	2
217540	7	3	3
217550	5	4	5
217560	6	5	3
217570	6	4	2
217580	6	4	5
217590	5	4	4
217600	5	3	5
217610	6	4	3
217620	6	4	3
217630	6	4	5
217640	6	5	4
217650	5	4	5
217660	5	4	3
217670	6	4	2
217680	6	4	3
217690	5	5	5
217700	7	3	3
217710	5	5	3
217720	6	2	4
217730	7	3	3
217740	7	4	4
217750	5	5	3
217760	5	4	3
217770	8	4	3
217780	5	3	4
217790	8	4	2
217800	6	3	5
217810	6	3	5
217820	5	3	3
217830	7	4	3
217840	5	4	3
217850	4	4	4
217860	6	3	3
217870	6	4	5
217880	5	4	5
217890	7	4	4
217900	6	5	6
217910	5	5	5
217920	4	5	3
217930	5	3	2
217940	6	5	5
217950	6	5	4
217960	7	4	5
217970	6	4	3
217980	6	4	3
217990	6	3	4
218000	5	3	5
218010	5	3	5
218020	5	5	4
218030	6	4	3
218040	7	5	2
218050	5	4	5
218060	6	4	4
218070	5	4	4
218080	5	4	3
218090	5	4	2
218100	5	4	5
218110	6	5	2
218120	7	4	3
218130	4	4	5
218140	6	4	4
218150	6	4	5
218160	5	4	4
218170	6	4	5
218180	6	5	3
218190	5	4	3
218200	5	3	4
218210	5	5	4
218220	6	4	3
218230	6	4	4
218240	6	3	5
218250	5	4	5
218260	5	5	4
218270	6	4	3
218280	6	5	4
218290	4	5	4
218300	6	5	3
218310	5	5	4
218320	6	4	5
218330	6	6	3
218340	6	4	5
218350	5	5	5
218360	5	6	4
218370	6	5	4
218380	5	4	6
218390	5	4	3
218400	6	3	5
218410	7	4	3
218420	5	4	5
218430	4	4	5
218440	6	4	5
218450	6	4	4
218460	6	4	4
218470	6	4	2
218480	6	4	5
218490	6	4	3
218500	6	4	2
218510	6	5	2
218520	5	4	4
218530	6	4	5
218540	6	4	4
218550	5	4	4
218560	6	5	3
218570	7	5	4
218580	5	3	4
218590	5	4	5
218600	6	3	3
218610	5	4	3
218620	5	4	1
218630	5	2	3
218640	5	4	2
218650	5	4	4
218660	5	5	4
218670	5	5	4
218680	5	4	4
218690	6	4	2
218700	6	4	5
218710	5	2	3
218720	4	4	4
218730	5	4	4
218740	5	4	6
218750	6	4	5
218760	4	4	3
218770	5	4	3
218780	6	4	3
218790	6	4	3
218800	5	3	5
218810	4	3	3
218820	4	4	6
218830	6	4	2
218840	6	3	4
218850	4	5	4
218860	6	4	3
218870	5	4	5
218880	5	3	1
218890	5	4	3
218900	4	4	3
218910	6	3	3
218920	6	5	4
218930	6	4	3
218940	7	4	2
218950	6	4	3
218960	5	4	4
218970	7	4	2
218980	7	4	3
218990	6	4	1
219000	8	4	2
219010	5	3	2
219020	6	4	1
219030	6	5	1
219040	5	3	2
219050	7	5	1
219060	7	4	3
219070	6	5	3
219080	7	4	4
219090	7	4	4
219100	6	5	2
219110	6	4	2
219120	7	4	4
219130	7	3	2
219140	8	4	3
219150	8	4	1
219160	6	5	2
219170	6	4	4
219180	7	5	1
219190	5	4	3
219200	5	5	2
219210	7	4	4
219220	6	4	2
219230	6	5	3
219240	5	3	4
219250	6	5	2
219260	7	4	3
219270	6	5	2
219280	5	4	3
219290	7	4	4
219300	6	5	2
219310	7	4	4
219320	6	4	4
219330	6	5	3
219340	6	4	4
219350	5	3	3
219360	7	4	5
219370	5	4	5
219380	5	5	4
219390	7	5	2
219400	5	5	3
219410	4	5	4
219420	6	5	4
219430	5	5	3
219440	5	4	4
219450	6	4	3
219460	5	5	4
219470	4	5	6
219480	5	4	2
219490	6	4	3
219500	5	4	4
219510	5	5	3
219520	5	5	5
219530	5	4	5
219540	5	5	4
219550	5	4	4
219560	5	4	5
219570	6	4	6
219580	5	5	3
219590	5	4	5
219600	6	4	4
219610	5	4	3
219620	6	5	4
219630	4	4	5
219640	6	4	2
219650	4	4	3
219660	5	4	3
219670	7	4	3
219680	6	4	3
219690	6	4	4
219700	6	5	4
219710	4	5	5
219720	6	4	4
219730	7	6	5
219740	7	4	5
219750	6	4	3
219760	5	5	4
219770	4	4	3
219780	6	4	4
219790	6	4	4
219800	4	4	2
219810	6	3	0
219820	6	4	4
219830	6	4	3
219840	4	4	1
219850	6	4	3
219860	4	4	5
219870	4	3	1
219880	6	5	3
219890	4	4	1
219900	5	4	4
219910	6	5	5
219920	5	6	3
219930	6	7	4
219940	6	4	2
219950	5	4	4
219960	4	6	1
219970	5	6	4
[truncated: 28,005 more rows]

## Sheet: Figure5i
	global_hbonds_num
time(ps)	KbPETase	LCC	IsPETase
200000	11	25	7
200010	11	26	6
200020	11	23	6
200030	13	23	6
200040	10	22	7
200050	10	26	7
200060	11	19	7
200070	11	22	7
200080	10	21	8
200090	11	23	8
200100	11	25	6
200110	11	23	8
200120	11	23	7
200130	9	20	8
200140	11	25	6
200150	12	21	8
200160	11	20	8
200170	10	19	7
200180	9	21	8
200190	10	24	8
200200	12	22	6
200210	13	21	6
200220	12	20	8
200230	13	23	5
200240	13	23	8
200250	15	21	6
200260	12	21	7
200270	14	23	7
200280	14	20	7
200290	11	21	5
200300	10	22	8
200310	11	22	5
200320	12	23	9
200330	12	24	7
200340	12	25	8
200350	12	22	9
200360	10	23	7
200370	13	25	7
200380	10	24	6
200390	12	27	7
200400	13	23	6
200410	10	21	8
200420	11	18	7
200430	9	20	8
200440	10	23	7
200450	8	17	7
200460	9	20	8
200470	9	20	7
200480	10	18	6
200490	10	20	5
200500	11	18	7
200510	12	22	8
200520	11	26	7
200530	11	25	6
200540	13	21	6
200550	11	26	6
200560	11	22	6
200570	12	26	6
200580	13	27	5
200590	13	30	7
200600	13	28	6
200610	15	27	6
200620	12	24	8
200630	8	24	9
200640	10	24	8
200650	10	26	6
200660	9	20	4
200670	12	19	4
200680	10	20	7
200690	9	22	6
200700	9	24	6
200710	9	26	6
200720	10	23	8
200730	9	27	7
200740	10	23	5
200750	10	23	6
200760	12	24	8
200770	7	24	5
200780	9	24	6
200790	10	25	7
200800	9	23	9
200810	12	25	6
200820	10	24	8
200830	9	25	8
200840	12	24	7
200850	10	23	7
200860	10	22	10
200870	11	18	7
200880	11	18	6
200890	9	19	8
200900	13	25	5
200910	15	26	5
200920	14	26	6
200930	11	25	4
200940	11	26	4
200950	12	24	7
200960	9	22	8
200970	8	22	7
200980	12	22	7
200990	10	26	7
201000	12	23	9
201010	12	23	8
201020	11	23	8
201030	10	24	7
201040	11	25	8
201050	10	24	9
201060	9	23	10
201070	13	22	10
201080	11	22	10
201090	12	24	11
201100	12	24	11
201110	12	23	8
201120	10	23	9
201130	10	21	8
201140	11	21	8
201150	10	20	8
201160	10	22	8
201170	13	25	7
201180	10	25	7
201190	12	24	8
201200	12	25	6
201210	10	27	9
201220	10	28	8
201230	12	24	10
201240	9	28	8
201250	11	24	8
201260	8	27	9
201270	9	26	9
201280	9	25	8
201290	9	23	6
201300	9	26	8
201310	8	24	7
201320	10	26	8
201330	10	22	9
201340	8	24	8
201350	11	26	7
201360	10	23	8
201370	9	28	9
201380	12	24	9
201390	11	25	8
201400	11	25	9
201410	12	29	8
201420	9	28	6
201430	11	25	7
201440	12	27	8
201450	12	27	7
201460	11	27	8
201470	11	22	8
201480	8	24	8
201490	11	24	9
201500	11	25	8
201510	13	24	9
201520	13	23	7
201530	9	22	7
201540	11	22	8
201550	7	22	7
201560	10	22	9
201570	11	23	9
201580	12	25	10
201590	15	25	8
201600	12	24	10
201610	12	24	8
201620	13	21	7
201630	8	22	6
201640	14	23	8
201650	12	23	7
201660	11	27	7
201670	10	26	6
201680	11	24	9
201690	9	24	9
201700	10	19	10
201710	13	26	11
201720	10	27	10
201730	11	25	8
201740	12	24	9
201750	10	26	8
201760	8	21	10
201770	10	23	9
201780	12	24	10
201790	11	22	7
201800	10	21	7
201810	12	21	9
201820	11	21	5
201830	11	25	6
201840	11	20	9
201850	12	19	7
201860	14	23	8
201870	13	23	8
201880	12	20	7
201890	12	20	8
201900	9	18	9
201910	13	21	7
201920	12	21	6
201930	9	19	6
201940	11	21	6
201950	9	23	6
201960	10	23	7
201970	10	21	6
201980	10	22	6
201990	9	18	6
202000	11	20	7
202010	9	22	6
202020	9	22	6
202030	13	22	7
202040	15	23	5
202050	11	20	5
202060	12	18	5
202070	15	21	7
202080	11	22	6
202090	12	21	8
202100	11	23	7
202110	13	20	6
202120	10	20	7
202130	7	21	6
202140	10	24	6
202150	9	21	6
202160	8	22	8
202170	9	20	6
202180	11	22	7
202190	9	25	7
202200	11	26	5
202210	10	21	7
202220	9	21	6
202230	11	22	8
202240	11	21	6
202250	13	23	11
202260	12	23	9
202270	13	20	7
202280	12	23	6
202290	13	25	7
202300	10	21	9
202310	10	19	6
202320	11	21	7
202330	14	22	9
202340	13	22	7
202350	12	19	9
202360	13	24	6
202370	10	21	7
202380	11	24	7
202390	12	20	7
202400	10	20	6
202410	11	21	5
202420	9	24	6
202430	13	22	6
202440	12	22	6
202450	13	21	7
202460	12	19	7
202470	11	22	8
202480	13	22	6
202490	10	23	6
202500	10	22	4
202510	14	21	5
202520	10	22	7
202530	10	23	10
202540	14	22	7
202550	13	19	6
202560	13	21	9
202570	10	21	8
202580	10	21	6
202590	8	23	7
202600	10	21	5
202610	9	21	8
202620	12	18	7
202630	11	22	6
202640	11	26	7
202650	8	19	7
202660	7	19	6
202670	8	21	8
202680	8	20	7
202690	10	23	6
202700	10	23	7
202710	9	22	5
202720	10	20	9
202730	11	21	7
202740	10	25	7
202750	7	21	8
202760	10	22	6
202770	11	24	7
202780	12	21	7
202790	11	21	8
202800	11	24	6
202810	12	25	8
202820	11	26	8
202830	12	23	7
202840	8	25	7
202850	9	25	7
202860	9	23	5
202870	9	24	5
202880	9	24	8
202890	11	23	6
202900	12	25	8
202910	9	21	5
202920	8	26	6
202930	9	20	7
202940	9	19	8
202950	9	26	7
202960	7	25	6
202970	11	26	6
202980	10	23	6
202990	13	24	6
203000	8	25	5
203010	8	23	6
203020	10	23	6
203030	11	23	5
203040	10	20	10
203050	10	21	7
203060	13	24	7
203070	12	25	9
203080	12	23	8
203090	11	23	8
203100	10	21	6
203110	12	23	7
203120	10	26	8
203130	12	24	5
203140	13	24	7
203150	12	26	5
203160	12	22	7
203170	9	21	5
203180	12	19	5
203190	12	21	6
203200	10	19	7
203210	11	22	9
203220	11	27	6
203230	11	21	6
203240	12	22	7
203250	7	22	8
203260	11	24	5
203270	11	21	7
203280	11	24	6
203290	13	21	6
203300	9	22	6
203310	13	25	7
203320	9	24	7
203330	11	23	7
203340	10	24	5
203350	12	21	7
203360	12	21	8
203370	11	24	7
203380	10	23	7
203390	11	23	8
203400	13	26	7
203410	12	26	8
203420	13	26	7
203430	10	24	8
203440	11	23	7
203450	14	24	8
203460	12	25	8
203470	10	24	7
203480	11	27	5
203490	12	24	6
203500	13	24	7
203510	10	24	6
203520	10	25	5
203530	11	27	7
203540	11	23	6
203550	10	26	9
203560	12	24	9
203570	11	26	10
203580	7	26	8
203590	7	25	8
203600	8	25	9
203610	10	27	9
203620	8	23	8
203630	8	23	7
203640	9	22	8
203650	10	23	10
203660	11	22	8
203670	11	20	6
203680	11	18	7
203690	11	22	7
203700	12	23	5
203710	11	17	8
203720	13	22	7
203730	11	23	7
203740	11	23	7
203750	10	21	9
203760	9	23	7
203770	12	21	7
203780	12	20	9
203790	11	22	10
203800	11	19	8
203810	11	20	8
203820	12	21	6
203830	11	21	8
203840	10	23	7
203850	11	24	7
203860	12	24	7
203870	10	22	8
203880	11	22	7
203890	10	21	7
203900	12	22	8
203910	13	23	8
203920	12	23	7
203930	11	21	6
203940	12	24	7
203950	11	23	6
203960	11	23	7
203970	11	20	8
203980	12	20	7
203990	11	23	6
204000	11	23	7
204010	13	22	9
204020	11	20	6
204030	12	20	9
204040	12	19	9
204050	12	21	7
204060	13	20	9
204070	10	23	7
204080	11	20	7
204090	11	18	8
204100	12	21	8
204110	14	21	8
204120	11	22	7
204130	13	18	8
204140	12	22	9
204150	11	18	9
204160	11	23	8
204170	13	19	8
204180	12	22	6
204190	12	21	8
204200	11	22	7
204210	12	23	6
204220	13	23	8
204230	12	19	7
204240	14	21	8
204250	11	18	7
204260	12	20	8
204270	11	23	9
204280	12	21	6
204290	13	22	7
204300	11	23	6
204310	9	19	6
204320	10	24	6
204330	12	23	6
204340	12	21	7
204350	11	19	9
204360	10	23	7
204370	12	16	8
204380	9	22	9
204390	10	22	6
204400	12	20	6
204410	11	20	5
204420	14	20	9
204430	14	21	6
204440	11	22	9
204450	12	19	8
204460	8	21	7
204470	13	20	8
204480	12	23	8
204490	11	20	5
204500	11	24	7
204510	11	18	6
204520	12	22	7
204530	12	20	8
204540	13	20	10
204550	12	21	7
204560	12	22	9
204570	12	18	8
204580	13	21	6
204590	11	20	9
204600	13	23	7
204610	12	20	6
204620	12	20	8
204630	11	21	8
204640	13	21	9
204650	11	19	8
204660	9	18	8
204670	11	22	9
204680	11	24	8
204690	11	24	6
204700	11	19	8
204710	10	23	9
204720	11	25	6
204730	11	23	5
204740	11	23	7
204750	11	24	6
204760	10	25	8
204770	11	27	6
204780	10	26	8
204790	10	24	8
204800	11	23	9
204810	11	26	7
204820	11	24	6
204830	11	27	7
204840	12	23	6
204850	12	28	7
204860	12	24	8
204870	10	26	8
204880	13	24	8
204890	11	24	7
204900	10	25	9
204910	10	27	8
204920	11	23	8
204930	14	23	8
204940	11	26	8
204950	10	25	9
204960	12	26	9
204970	14	25	8
204980	11	26	9
204990	12	27	9
205000	11	23	7
205010	11	26	7
205020	13	23	6
205030	14	25	8
205040	12	23	9
205050	12	24	8
205060	12	26	7
205070	11	30	7
205080	11	28	8
205090	11	25	9
205100	11	26	7
205110	15	26	9
205120	12	25	10
205130	15	29	9
205140	13	29	7
205150	9	27	8
205160	12	26	9
205170	12	24	7
205180	11	28	7
205190	11	27	9
205200	12	24	8
205210	14	25	8
205220	11	26	8
205230	11	22	7
205240	14	25	10
205250	10	26	7
205260	11	25	8
205270	11	27	6
205280	12	25	7
205290	14	27	8
205300	11	27	8
205310	14	27	6
205320	11	26	8
205330	8	28	8
205340	8	27	7
205350	12	23	6
205360	13	26	7
205370	12	25	7
205380	12	27	7
205390	10	25	9
205400	15	24	9
205410	13	26	9
205420	12	27	7
205430	11	25	10
205440	12	24	9
205450	11	25	9
205460	13	26	7
205470	11	23	9
205480	11	26	10
205490	11	23	10
205500	12	23	8
205510	12	25	8
205520	12	26	8
205530	11	25	9
205540	9	26	8
205550	10	24	8
205560	13	27	6
205570	12	24	8
205580	11	21	8
205590	9	24	10
205600	11	26	8
205610	12	25	6
205620	13	24	6
205630	11	18	6
205640	11	23	7
205650	11	22	7
205660	11	23	7
205670	10	24	7
205680	11	20	6
205690	13	23	7
205700	12	25	8
205710	13	24	6
205720	14	22	8
205730	12	23	7
205740	11	26	7
205750	10	19	8
205760	11	22	7
205770	10	25	8
205780	13	25	7
205790	10	22	7
205800	13	27	7
205810	14	24	7
205820	12	24	8
205830	11	25	9
205840	11	25	9
205850	10	24	10
205860	15	26	8
205870	9	26	7
205880	13	28	8
205890	10	28	8
205900	13	27	8
205910	12	25	8
205920	9	27	7
205930	10	29	5
205940	10	25	6
205950	11	27	7
205960	12	30	9
205970	14	27	10
205980	13	27	8
205990	11	23	8
206000	9	28	9
206010	11	24	8
206020	12	27	9
206030	12	26	8
206040	12	23	8
206050	8	23	6
206060	10	21	8
206070	12	26	7
206080	7	31	6
206090	11	26	7
206100	11	28	7
206110	12	24	6
206120	12	25	6
206130	10	25	5
206140	14	26	6
206150	13	28	8
206160	9	26	7
206170	12	26	6
206180	11	25	7
206190	11	27	8
206200	13	27	7
206210	12	25	8
206220	11	25	7
206230	13	27	9
206240	12	24	8
206250	11	23	7
206260	11	26	5
206270	11	26	6
206280	13	23	6
206290	14	28	4
206300	15	27	4
206310	13	28	4
206320	12	28	5
206330	10	25	6
206340	15	25	7
206350	14	23	6
206360	10	25	7
206370	12	24	8
206380	11	23	9
206390	13	21	9
206400	9	23	9
206410	9	20	8
206420	11	24	10
206430	10	25	8
206440	9	22	9
206450	11	22	7
206460	10	24	7
206470	11	26	6
206480	14	26	6
206490	13	23	7
206500	12	25	9
206510	13	22	7
206520	12	22	8
206530	11	26	6
206540	13	23	7
206550	12	25	7
206560	10	24	7
206570	11	26	5
206580	11	26	6
206590	11	26	6
206600	10	24	8
206610	10	23	7
206620	10	24	6
206630	11	24	7
206640	11	24	7
206650	11	23	7
206660	9	26	7
206670	12	28	7
206680	11	23	5
206690	10	24	8
206700	11	24	7
206710	12	25	6
206720	13	23	7
206730	11	27	5
206740	13	24	6
206750	12	23	5
206760	11	22	7
206770	11	24	7
206780	12	25	6
206790	12	24	7
206800	11	25	7
206810	10	21	8
206820	13	26	7
206830	13	25	7
206840	13	24	7
206850	10	25	8
206860	15	23	7
206870	12	24	6
206880	13	27	6
206890	11	25	5
206900	11	24	4
206910	13	25	6
206920	10	24	4
206930	13	25	7
206940	13	27	5
206950	15	22	8
206960	10	20	6
206970	9	22	6
206980	10	27	6
206990	11	24	6
207000	12	24	8
207010	11	25	7
207020	12	25	7
207030	10	25	8
207040	10	23	6
207050	9	24	8
207060	12	26	6
207070	10	28	7
207080	13	23	7
207090	10	24	8
207100	13	24	8
207110	11	24	7
207120	13	23	8
207130	15	22	9
207140	12	26	8
207150	11	23	6
207160	12	23	8
207170	11	27	6
207180	13	23	7
207190	11	23	8
207200	14	23	7
207210	12	23	7
207220	11	25	7
207230	12	23	8
207240	11	21	6
207250	9	20	8
207260	12	26	8
207270	11	26	9
207280	10	25	8
207290	13	23	7
207300	11	26	10
207310	11	24	7
207320	12	25	7
207330	12	22	7
207340	12	22	8
207350	13	21	9
207360	13	21	8
207370	14	20	8
207380	13	26	8
207390	12	28	5
207400	13	29	6
207410	13	29	6
207420	11	27	8
207430	15	27	8
207440	13	25	8
207450	12	25	6
207460	12	26	7
207470	15	25	6
207480	15	27	6
207490	14	26	5
207500	13	21	5
207510	13	25	7
207520	13	28	6
207530	15	21	7
207540	10	23	6
207550	13	19	8
207560	15	25	7
207570	13	20	8
207580	12	24	8
207590	15	19	7
207600	16	21	9
207610	13	21	8
207620	13	23	7
207630	15	22	8
207640	13	24	6
207650	13	24	7
207660	14	25	7
207670	10	23	7
207680	14	22	7
207690	14	23	8
207700	12	26	5
207710	12	24	7
207720	12	22	5
207730	14	22	6
207740	15	24	6
207750	14	22	6
207760	14	21	5
207770	11	19	6
207780	12	20	6
207790	10	23	5
207800	12	24	5
207810	13	23	5
207820	13	25	6
207830	13	25	5
207840	13	20	7
207850	11	20	7
207860	10	21	7
207870	12	22	7
207880	10	18	7
207890	10	20	9
207900	9	22	8
207910	7	19	7
207920	6	20	5
207930	9	20	7
207940	11	23	7
207950	12	21	5
207960	13	24	7
207970	13	25	7
207980	12	24	7
207990	12	21	7
208000	12	27	7
208010	12	24	9
208020	11	24	8
208030	13	23	7
208040	11	25	8
208050	10	21	9
208060	12	24	9
208070	11	21	8
208080	13	23	7
208090	10	19	7
208100	12	21	6
208110	12	24	6
208120	11	22	7
208130	13	22	8
208140	13	21	7
208150	8	22	8
208160	12	25	8
208170	11	19	8
208180	12	20	7
208190	10	22	9
208200	9	20	8
208210	15	20	7
208220	13	24	7
208230	15	23	7
208240	14	22	8
208250	14	22	6
208260	12	22	6
208270	11	23	6
208280	10	24	7
208290	9	21	8
208300	12	25	10
208310	12	22	9
208320	12	22	9
208330	14	23	8
208340	12	23	7
208350	10	23	8
208360	12	23	7
208370	15	21	9
208380	12	22	8
208390	12	23	7
208400	12	19	9
208410	10	21	8
208420	11	23	7
208430	13	21	7
208440	11	21	8
208450	13	25	9
208460	10	26	7
208470	8	23	7
208480	9	23	8
208490	9	25	8
208500	9	20	9
208510	11	23	6
208520	11	22	8
208530	14	22	9
208540	12	24	7
208550	10	22	9
208560	13	23	7
208570	12	25	7
208580	12	22	7
208590	12	22	7
208600	10	23	7
208610	12	26	7
208620	10	23	7
208630	12	24	5
208640	13	24	6
208650	11	27	7
208660	13	26	6
208670	12	23	6
208680	13	25	5
208690	9	25	6
208700	9	21	7
208710	10	27	7
208720	11	25	6
208730	14	22	7
208740	12	22	4
208750	9	26	5
208760	9	25	7
208770	11	21	7
208780	10	22	7
208790	11	22	8
208800	9	23	7
208810	12	22	6
208820	14	24	7
208830	11	23	6
208840	11	23	7
208850	13	24	5
208860	14	21	6
208870	12	21	8
208880	12	20	9
208890	13	24	6
208900	9	26	7
208910	9	25	8
208920	8	23	7
208930	11	23	9
208940	11	24	6
208950	9	25	8
208960	11	21	6
208970	12	25	7
208980	12	22	6
208990	10	24	6
209000	10	23	8
209010	10	24	6
209020	10	23	7
209030	10	25	9
209040	10	23	7
209050	13	26	8
209060	12	24	10
209070	12	23	8
209080	10	22	10
209090	12	23	8
209100	13	22	7
209110	13	24	9
209120	12	24	10
209130	12	21	8
209140	12	22	9
209150	11	23	7
209160	12	22	9
209170	15	22	8
209180	16	23	10
209190	13	22	7
209200	13	24	7
209210	11	24	8
209220	11	22	7
209230	11	25	8
209240	11	21	6
209250	10	21	7
209260	13	23	7
209270	15	22	7
209280	17	25	8
209290	11	22	8
209300	15	24	9
209310	12	24	7
209320	13	25	9
209330	13	22	7
209340	15	24	9
209350	13	24	7
209360	14	22	7
209370	14	23	7
209380	15	23	6
209390	12	20	6
209400	13	22	6
209410	12	24	6
209420	12	25	5
209430	12	21	5
209440	13	21	6
209450	15	27	5
209460	11	22	7
209470	13	24	8
209480	12	23	8
209490	15	23	6
209500	15	23	8
209510	13	20	8
209520	11	23	10
209530	15	25	9
209540	14	22	11
209550	13	21	8
209560	14	20	8
209570	14	20	7
209580	14	27	5
209590	14	21	6
209600	12	24	7
209610	10	23	6
209620	10	24	6
209630	15	25	7
209640	9	24	7
209650	13	26	6
209660	10	23	5
209670	11	24	6
209680	11	22	6
209690	10	22	8
209700	9	23	7
209710	12	21	5
209720	11	24	6
209730	11	24	6
209740	11	23	8
209750	10	20	6
209760	11	26	6
209770	10	23	7
209780	10	24	5
209790	9	21	7
209800	8	23	7
209810	10	24	7
209820	12	26	7
209830	9	24	6
209840	10	23	5
209850	12	23	6
209860	13	24	6
209870	13	23	6
209880	11	23	7
209890	10	26	6
209900	9	29	5
209910	11	31	7
209920	9	25	7
209930	10	25	7
209940	12	29	9
209950	12	24	7
209960	11	28	9
209970	10	29	7
209980	11	25	8
209990	10	29	7
210000	9	28	6
210010	11	28	6
210020	7	28	6
210030	10	25	8
210040	10	24	7
210050	12	24	6
210060	12	23	8
210070	12	26	7
210080	12	23	5
210090	14	20	6
210100	11	23	6
210110	12	20	7
210120	12	24	8
210130	11	21	5
210140	12	25	6
210150	13	24	7
210160	14	25	9
210170	12	23	7
210180	8	22	6
210190	13	23	7
210200	9	25	5
210210	10	23	10
210220	11	21	8
210230	10	23	6
210240	11	22	8
210250	12	23	8
210260	13	23	8
210270	12	23	7
210280	13	25	8
210290	14	22	8
210300	11	21	7
210310	10	22	6
210320	10	22	6
210330	12	21	6
210340	13	26	7
210350	12	27	6
210360	10	25	8
210370	12	29	6
210380	12	27	7
210390	11	27	7
210400	12	26	9
210410	9	29	6
210420	10	27	7
210430	12	28	6
210440	11	26	6
210450	10	26	7
210460	13	23	5
210470	11	25	6
210480	11	25	5
210490	14	24	8
210500	12	25	8
210510	11	25	5
210520	11	29	6
210530	11	26	6
210540	11	28	8
210550	12	26	6
210560	10	25	6
210570	12	28	5
210580	10	27	7
210590	13	19	8
210600	9	19	9
210610	11	21	6
210620	13	23	7
210630	11	29	7
210640	9	20	6
210650	9	22	7
210660	12	23	5
210670	11	22	5
210680	13	23	6
210690	11	23	6
210700	12	23	7
210710	13	22	7
210720	12	22	7
210730	10	25	7
210740	13	24	5
210750	10	25	6
210760	12	23	8
210770	12	24	7
210780	11	21	7
210790	13	21	7
210800	11	25	8
210810	10	26	7
210820	12	25	6
210830	12	26	5
210840	11	22	6
210850	11	25	6
210860	12	23	6
210870	9	28	6
210880	9	25	5
210890	6	24	5
210900	11	22	5
210910	11	22	6
210920	11	24	6
210930	11	27	6
210940	12	22	6
210950	11	20	5
210960	11	23	5
210970	12	25	4
210980	11	28	6
210990	7	28	5
211000	11	26	6
211010	14	25	5
211020	11	29	7
211030	12	26	5
211040	12	25	7
211050	11	22	6
211060	13	22	7
211070	14	22	7
211080	13	22	8
211090	12	23	5
211100	12	24	8
211110	10	23	6
211120	13	27	6
211130	13	25	7
211140	10	21	5
211150	12	23	7
211160	13	25	7
211170	12	20	7
211180	10	22	8
211190	10	23	6
211200	13	23	7
211210	10	26	9
211220	11	28	8
211230	12	26	8
211240	14	29	8
211250	11	26	8
211260	12	27	6
211270	13	29	7
211280	10	23	8
211290	12	28	8
211300	12	27	7
211310	12	27	7
211320	13	27	8
211330	15	24	8
211340	15	26	7
211350	13	30	9
211360	16	29	8
211370	14	23	8
211380	12	29	6
211390	12	26	7
211400	13	29	8
211410	12	29	7
211420	13	28	8
211430	15	29	8
211440	13	25	7
211450	15	24	6
211460	12	27	8
211470	12	27	6
211480	11	29	7
211490	14	27	7
211500	12	29	8
211510	14	28	7
211520	13	26	8
211530	11	28	8
211540	11	27	6
211550	13	25	9
211560	11	27	8
211570	14	30	8
211580	11	29	9
211590	11	27	8
211600	12	24	8
211610	13	25	7
211620	14	29	6
211630	14	26	7
211640	12	28	10
211650	12	27	7
211660	14	29	8
211670	14	24	8
211680	13	27	7
211690	14	26	8
211700	12	30	9
211710	16	25	6
211720	14	27	8
211730	13	29	8
211740	12	24	6
211750	12	27	6
211760	13	27	8
211770	15	26	6
211780	12	30	7
211790	15	28	5
211800	14	28	6
211810	11	26	8
211820	12	25	9
211830	14	31	9
211840	15	30	7
211850	15	28	7
211860	12	26	10
211870	11	26	9
211880	14	28	8
211890	13	25	8
211900	14	26	7
211910	12	26	8
211920	11	27	7
211930	13	24	6
211940	14	24	8
211950	11	26	8
211960	15	25	7
211970	10	25	7
211980	12	28	9
211990	14	26	7
212000	11	28	7
212010	15	27	9
212020	13	24	8
212030	12	25	8
212040	12	27	8
212050	15	27	7
212060	13	30	9
212070	15	23	8
212080	16	26	11
212090	14	27	7
212100	12	26	8
212110	15	26	9
212120	12	28	9
212130	14	27	8
212140	15	25	7
212150	13	26	8
212160	11	26	9
212170	13	27	7
212180	16	27	9
212190	11	24	8
212200	12	26	7
212210	12	25	7
212220	15	22	7
212230	16	25	8
212240	14	24	7
212250	13	23	7
212260	12	23	7
212270	13	21	6
212280	15	22	7
212290	12	23	5
212300	13	20	6
212310	13	20	7
212320	11	24	8
212330	11	20	8
212340	9	20	6
212350	13	24	6
212360	11	20	7
212370	14	23	7
212380	13	27	7
212390	13	23	6
212400	16	24	7
212410	14	25	8
212420	12	29	7
212430	12	25	8
212440	15	23	7
212450	11	22	6
212460	12	23	7
212470	12	25	7
212480	11	24	8
212490	11	21	8
212500	13	22	9
212510	12	25	10
212520	13	25	7
212530	10	25	5
212540	13	24	6
212550	12	20	6
212560	13	23	5
212570	12	27	6
212580	12	27	4
212590	14	21	5
212600	10	23	4
212610	12	23	6
212620	12	22	5
212630	12	25	5
212640	13	24	6
212650	10	25	6
212660	10	21	5
212670	13	23	6
212680	8	23	8
212690	11	25	8
212700	11	25	7
212710	9	26	7
212720	9	26	7
212730	13	25	7
212740	12	26	8
212750	13	26	8
212760	11	24	7
212770	9	22	8
212780	12	26	5
212790	11	26	7
212800	12	24	8
212810	15	26	7
212820	13	23	10
212830	12	28	7
212840	11	24	6
212850	12	24	7
212860	9	21	7
212870	15	27	9
212880	11	24	8
212890	15	28	7
212900	13	26	7
212910	13	26	7
212920	13	24	9
212930	11	23	8
212940	12	24	8
212950	12	25	8
212960	12	25	10
212970	14	25	9
212980	13	24	9
212990	12	24	8
213000	12	24	7
213010	14	26	8
213020	13	22	9
213030	14	21	8
213040	10	23	8
213050	10	22	6
213060	12	24	6
213070	11	22	7
213080	10	28	7
213090	12	22	8
213100	9	22	7
213110	11	20	8
213120	11	23	7
213130	12	22	6
213140	11	21	8
213150	13	21	6
213160	12	22	9
213170	9	23	9
213180	9	26	6
213190	9	21	8
213200	14	22	5
213210	11	24	5
213220	12	24	6
213230	10	21	6
213240	10	24	7
213250	13	24	5
213260	14	23	7
213270	11	24	7
213280	12	26	8
213290	12	24	6
213300	11	24	6
213310	11	26	6
213320	15	26	8
213330	15	21	8
213340	11	24	8
213350	11	23	8
213360	12	23	9
213370	13	23	6
213380	10	24	9
213390	12	24	7
213400	13	25	6
213410	12	25	5
213420	11	21	9
213430	12	25	7
213440	14	23	6
213450	12	21	7
213460	13	19	6
213470	12	22	7
213480	11	26	8
213490	12	22	6
213500	12	23	8
213510	12	19	9
213520	13	26	9
213530	11	20	7
213540	12	20	7
213550	11	23	6
213560	11	21	6
213570	12	22	6
213580	12	22	6
213590	11	24	5
213600	12	23	8
213610	10	20	8
213620	10	23	9
213630	12	25	9
213640	13	22	8
213650	15	22	8
213660	13	23	8
213670	14	25	9
213680	13	22	10
213690	14	23	9
213700	11	23	9
213710	10	19	10
213720	14	22	8
213730	13	22	9
213740	13	23	8
213750	13	25	7
213760	12	22	7
213770	10	23	8
213780	13	23	7
213790	13	26	10
213800	11	22	8
213810	14	23	9
213820	12	25	6
213830	12	22	9
213840	10	26	7
213850	12	24	6
213860	11	25	6
213870	12	26	5
213880	13	27	8
213890	10	23	9
213900	11	25	7
213910	11	23	8
213920	12	24	9
213930	12	28	9
213940	8	24	10
213950	13	23	10
213960	11	24	8
213970	12	25	7
213980	14	24	6
213990	12	21	7
214000	11	23	7
214010	11	20	7
214020	11	24	7
214030	13	26	8
214040	11	22	10
214050	14	23	8
214060	10	22	9
214070	10	23	8
214080	8	21	9
214090	9	23	9
214100	9	24	9
214110	11	21	8
214120	11	25	7
214130	11	24	6
214140	10	22	9
214150	12	24	7
214160	12	21	7
214170	14	27	7
214180	11	28	6
214190	11	26	8
214200	13	26	9
214210	12	26	9
214220	11	26	10
214230	14	26	8
214240	12	24	7
214250	11	26	9
214260	12	26	7
214270	12	27	8
214280	12	24	9
214290	11	25	8
214300	12	26	6
214310	12	25	7
214320	11	27	9
214330	13	27	9
214340	15	26	6
214350	14	22	7
214360	11	27	6
214370	13	27	6
214380	11	25	7
214390	11	27	5
214400	10	25	7
214410	11	27	6
214420	10	23	5
214430	11	25	8
214440	9	30	5
214450	10	27	8
214460	11	24	7
214470	11	24	8
214480	10	25	7
214490	11	25	8
214500	14	25	6
214510	14	24	7
214520	12	28	7
214530	13	25	6
214540	13	27	6
214550	11	26	5
214560	12	24	8
214570	11	23	6
214580	11	21	6
214590	10	21	5
214600	11	24	6
214610	13	26	8
214620	10	26	7
214630	11	21	7
214640	11	21	6
214650	12	21	7
214660	10	23	8
214670	10	23	9
214680	10	23	7
214690	11	24	7
214700	12	22	8
214710	11	20	8
214720	13	21	8
214730	12	18	7
214740	12	21	9
214750	12	23	6
214760	13	21	6
214770	11	19	6
214780	12	22	8
214790	12	22	7
214800	11	21	6
214810	12	23	8
214820	12	22	7
214830	13	23	7
214840	11	21	8
214850	14	21	9
214860	12	22	6
214870	12	20	7
214880	9	20	6
214890	11	22	6
214900	11	19	5
214910	9	18	6
214920	12	22	6
214930	13	20	6
214940	14	20	7
214950	13	21	7
214960	13	21	8
214970	12	21	8
214980	11	19	6
214990	10	23	7
215000	15	22	8
215010	14	21	8
215020	13	19	9
215030	12	20	6
215040	13	17	9
215050	11	19	7
215060	10	21	7
215070	10	20	7
215080	10	20	7
215090	12	20	9
215100	9	23	8
215110	12	19	8
215120	10	20	8
215130	13	20	7
215140	12	21	9
215150	9	18	8
215160	12	17	10
215170	13	22	8
215180	11	20	9
215190	12	21	9
215200	12	20	8
215210	11	22	9
215220	11	22	8
215230	12	21	8
215240	11	22	9
215250	12	20	10
215260	14	19	10
215270	15	22	8
215280	13	19	7
215290	12	20	10
215300	11	23	9
215310	14	22	8
215320	13	21	7
215330	12	19	8
215340	13	22	9
215350	11	21	9
215360	12	21	7
215370	12	21	7
215380	9	19	7
215390	11	20	7
215400	11	22	7
215410	12	21	8
215420	13	22	7
215430	14	20	8
215440	13	21	8
215450	13	21	7
215460	14	20	8
215470	12	22	8
215480	10	21	8
215490	10	19	8
215500	8	23	7
215510	11	18	9
215520	10	19	8
215530	9	19	7
215540	9	21	7
215550	10	23	7
215560	12	21	8
215570	13	22	7
215580	13	20	6
215590	11	23	8
215600	12	22	8
215610	12	17	7
215620	10	22	9
215630	12	20	9
215640	10	21	9
215650	11	18	8
215660	8	18	6
215670	12	17	9
215680	11	18	8
215690	12	15	8
215700	11	18	8
215710	11	18	8
215720	13	14	7
215730	11	19	7
215740	13	18	8
215750	9	20	8
215760	10	16	10
215770	9	17	9
215780	11	18	9
215790	10	19	8
215800	11	21	6
215810	9	22	6
215820	11	22	8
215830	11	22	7
215840	14	18	7
215850	14	18	8
215860	15	17	8
215870	13	20	8
215880	13	20	6
215890	14	20	9
215900	11	17	9
215910	12	19	7
215920	9	19	8
215930	12	22	7
215940	12	18	8
215950	10	21	8
215960	12	20	8
215970	11	22	8
215980	11	21	5
215990	12	20	7
216000	12	19	7
216010	9	20	6
216020	14	18	8
216030	9	18	8
216040	10	18	8
216050	12	18	7
216060	12	20	7
216070	13	22	10
216080	11	22	9
216090	12	20	8
216100	10	18	8
216110	11	18	8
216120	10	21	8
216130	8	19	10
216140	14	19	8
216150	13	23	9
216160	12	21	9
216170	12	23	9
216180	10	22	8
216190	12	21	6
216200	14	22	7
216210	13	19	8
216220	15	19	7
216230	14	21	7
216240	15	21	7
216250	14	21	8
216260	14	20	8
216270	10	20	8
216280	13	20	6
216290	13	19	8
216300	13	22	6
216310	13	20	8
216320	13	19	7
216330	13	20	6
216340	14	19	10
216350	15	23	7
216360	14	19	8
216370	14	21	7
216380	17	19	8
216390	12	22	6
216400	14	19	6
216410	14	22	6
216420	15	23	6
216430	15	19	7
216440	16	20	6
216450	13	22	6
216460	13	22	6
216470	15	22	7
216480	14	20	7
216490	16	21	6
216500	15	20	8
216510	12	20	8
216520	13	22	7
216530	16	18	7
216540	18	20	8
216550	15	20	10
216560	15	24	8
216570	13	22	9
216580	15	19	9
216590	13	24	9
216600	15	22	7
216610	13	19	8
216620	12	21	8
216630	16	17	6
216640	13	21	8
216650	11	23	7
216660	11	21	6
216670	14	21	7
216680	15	22	7
216690	14	25	8
216700	15	16	7
216710	13	21	9
216720	14	23	8
216730	12	22	7
216740	11	20	7
216750	10	22	8
216760	10	26	6
216770	13	25	5
216780	11	22	5
216790	13	24	5
216800	13	25	5
216810	13	20	8
216820	14	23	7
216830	12	23	6
216840	12	22	7
216850	15	21	6
216860	14	23	7
216870	13	24	7
216880	15	22	7
216890	13	25	6
216900	11	23	7
216910	11	20	8
216920	13	24	7
216930	8	20	6
216940	11	23	7
216950	14	21	7
216960	11	20	8
216970	12	21	6
216980	12	23	8
216990	12	24	7
217000	15	23	6
217010	15	21	7
217020	13	21	6
217030	13	20	5
217040	12	24	7
217050	12	25	7
217060	14	24	7
217070	11	22	8
217080	13	22	6
217090	11	22	9
217100	11	21	7
217110	15	21	6
217120	14	22	8
217130	13	24	6
217140	14	22	8
217150	12	21	7
217160	10	21	7
217170	12	20	9
217180	12	21	7
217190	11	20	6
217200	14	21	7
217210	11	21	7
217220	11	22	7
217230	11	22	7
217240	11	22	8
217250	10	20	9
217260	11	21	8
217270	11	18	7
217280	13	21	6
217290	11	20	6
217300	13	23	5
217310	11	19	8
217320	13	22	9
217330	12	22	7
217340	13	22	8
217350	14	17	8
217360	16	21	6
217370	11	22	6
217380	12	18	7
217390	11	20	7
217400	9	22	6
217410	14	23	7
217420	10	25	6
217430	11	20	6
217440	12	24	8
217450	10	23	5
217460	13	20	6
217470	12	22	6
217480	10	25	9
217490	15	20	10
217500	15	25	8
217510	13	23	9
217520	12	23	6
217530	11	24	7
217540	13	22	6
217550	14	23	10
217560	12	25	9
217570	12	23	8
217580	14	25	8
217590	13	23	7
217600	12	25	7
217610	11	21	7
217620	14	21	6
217630	13	23	7
217640	14	21	6
217650	14	20	7
217660	12	18	6
217670	15	23	7
217680	14	19	8
217690	12	20	7
217700	13	19	7
217710	13	20	7
217720	12	24	6
217730	14	23	8
217740	14	21	7
217750	10	23	8
217760	14	23	7
217770	12	23	7
217780	13	21	8
217790	10	20	6
217800	12	23	8
217810	12	23	7
217820	14	24	7
217830	14	25	6
217840	9	21	7
217850	10	23	8
217860	12	25	6
217870	12	22	7
217880	12	24	7
217890	12	20	8
217900	13	24	6
217910	11	20	6
217920	13	22	7
217930	14	23	8
217940	11	20	5
217950	11	18	8
217960	8	20	7
217970	11	25	7
217980	10	19	6
217990	10	22	6
218000	14	24	6
218010	13	22	6
218020	15	24	7
218030	11	20	7
218040	13	20	10
218050	12	19	10
218060	11	22	7
218070	10	20	9
218080	12	21	6
218090	13	21	7
218100	12	22	7
218110	12	22	8
218120	13	22	5
218130	16	18	7
218140	14	20	7
218150	12	22	7
218160	12	19	8
218170	11	20	8
218180	13	21	9
218190	12	21	8
218200	13	21	9
218210	10	21	7
218220	10	22	9
218230	13	20	9
218240	14	20	9
218250	10	19	8
218260	10	17	7
218270	11	19	9
218280	12	21	8
218290	8	16	7
218300	13	21	8
218310	9	20	8
218320	10	21	7
218330	13	20	9
218340	10	19	8
218350	9	21	9
218360	9	23	7
218370	11	21	9
218380	11	21	10
218390	12	20	8
218400	14	20	9
218410	10	21	10
218420	14	22	9
218430	14	20	8
218440	12	19	8
218450	12	22	9
218460	13	20	7
218470	11	21	7
218480	9	17	6
218490	12	23	8
218500	10	21	9
218510	15	18	9
218520	10	24	7
218530	15	22	8
218540	9	22	7
218550	13	22	8
218560	12	21	7
218570	13	22	9
218580	12	22	8
218590	18	23	7
218600	13	20	7
218610	13	21	6
218620	12	23	7
218630	13	20	8
218640	12	21	8
218650	12	19	10
218660	9	20	8
218670	13	21	8
218680	12	20	8
218690	10	23	7
218700	11	22	8
218710	13	21	8
218720	14	20	8
218730	13	21	7
218740	10	20	8
218750	12	21	8
218760	9	25	9
218770	13	21	8
218780	13	20	7
218790	11	21	6
218800	14	23	6
218810	11	22	6
218820	10	21	6
218830	10	21	8
218840	8	19	9
218850	10	20	8
218860	10	18	8
218870	10	17	9
218880	9	19	9
218890	9	18	8
218900	10	18	9
218910	12	19	9
218920	12	20	9
218930	10	24	9
218940	9	22	10
218950	10	22	9
218960	13	21	11
218970	13	20	8
218980	13	23	11
218990	12	24	11
219000	11	21	11
219010	12	20	10
219020	9	23	9
219030	10	23	9
219040	9	23	9
219050	11	23	7
219060	10	22	7
219070	8	21	6
219080	11	19	8
219090	9	21	6
219100	9	22	5
219110	10	21	6
219120	10	23	7
219130	12	19	6
219140	12	25	8
219150	10	20	6
219160	11	24	6
219170	10	24	6
219180	13	19	6
219190	9	19	8
219200	9	23	7
219210	9	17	8
219220	10	17	8
219230	10	20	7
219240	11	20	7
219250	10	21	7
219260	11	22	9
219270	10	18	8
219280	11	20	6
219290	11	17	6
219300	13	23	7
219310	11	20	7
219320	11	18	6
219330	11	23	9
219340	10	21	10
219350	11	21	10
219360	10	23	8
219370	11	22	9
219380	7	21	10
219390	7	22	9
219400	6	25	8
219410	7	20	6
219420	7	21	7
219430	8	22	8
219440	6	22	8
219450	8	19	6
219460	6	21	7
219470	6	23	7
219480	10	20	6
219490	10	21	7
219500	8	23	6
219510	9	23	6
219520	9	20	6
219530	10	20	7
219540	10	23	9
219550	9	21	8
219560	9	20	7
219570	9	24	8
219580	10	19	7
219590	9	22	6
219600	10	19	7
219610	11	20	9
219620	8	21	7
219630	11	23	7
219640	10	23	9
219650	9	28	6
219660	10	22	9
219670	11	22	8
219680	8	24	6
219690	8	23	8
219700	10	23	9
219710	10	25	9
219720	11	21	9
219730	8	23	9
219740	11	21	7
219750	9	22	9
219760	10	23	10
219770	11	20	9
219780	8	22	8
219790	9	22	9
219800	9	20	10
219810	9	23	9
219820	9	24	9
219830	12	21	7
219840	9	21	8
219850	8	22	10
219860	9	24	8
219870	9	26	9
219880	7	26	9
219890	9	23	9
219900	9	22	6
219910	10	23	9
219920	9	24	9
219930	8	23	10
219940	11	24	9
219950	8	22	10
219960	10	22	11
219970	10	18	9
[truncated: 28,005 more rows]

## Sheet: Figure 3d
enzyme	Product	Percentage of product （%）
		Three replicates			AVG	SD
		1	2	3
KbPETase	TPA	73.74	73.93	74.3	73.99	0.284781
	MHET	26.26	26.07	25.7	26.01	0.284781
FastPETase	TPA	32.94	33.24	35.09	33.7567	1.1644
	MHET	67.06	66.76	64.91	66.2433	1.1644
LCC	TPA	68.39	68.09	68.55	68.3433	0.233524
	MHET	31.61	31.91	31.45	31.6567	0.233524

[truncated: 7 more sheets: Supplementary Figure 5, Supplementary Figure 7, Supplementary Figure 9, Supplementary Figure 10, Supplementary Figure 11a, Supplementary Figure 11b, Supplementary Figure 12]
